# Supplementary material for: The Effect of RBP4 on microRNA Expression Profiles in Porcine Granulosa Cells
Source: Animals (Basel). 2021 May 13;11(5):1391. doi: 10.3390/ani11051391 (PMC8153112; doi:10.3390/ani11051391)
Supplement: Supplementary file 1 [file animals-11-01391-s001.zip]

Archive with 5 entries (3 files):
- animals-1159236-supplementary/
- animals-1159236-supplementary/supplement/
- animals-1159236-supplementary/supplement/Figure S1.tif
- animals-1159236-supplementary/supplement/Table S1.pdf
- animals-1159236-supplementary/supplement/Table S2_Target_predict_annotation.xlsx
