# Supplementary material for: The Effect of RBP4 on microRNA Expression Profiles in Porcine Granulosa Cells
Source: Animals (Basel). 2021 May 13;11(5):1391. doi: 10.3390/ani11051391 (PMC8153112; doi:10.3390/ani11051391)
Supplement: Supplementary file 1 [file animals-11-01391-s001.zip › animals-1159236-supplementary/supplement/Table S2_Target_predict_annotation.xlsx]

## Sheet: Target_predict_annotation
Transcript ID	Species ID	Gene ID	Symbol	Gene Annoation	miRNA ID
ENSSSCT00000000433	ssc	ENSSSCG00000000401	GLS2	glutaminase 2 [Source:NCBI gene;Acc:100738224]	PC-3p-102262
ENSSSCT00000000559	ssc	ENSSSCG00000000517	CAPS2	calcyphosine 2 [Source:NCBI gene;Acc:100737216]	PC-3p-102262
ENSSSCT00000000877	ssc	ENSSSCG00000000808	SLC38A2	solute carrier family 38 member 2 [Source:NCBI gene;Acc:100525644]	PC-3p-102262
ENSSSCT00000000878	ssc	ENSSSCG00000000808	SLC38A2	solute carrier family 38 member 2 [Source:NCBI gene;Acc:100525644]	PC-3p-102262
ENSSSCT00000000986	ssc	ENSSSCG00000000902	NR2C1	nuclear receptor subfamily 2 group C member 1 [Source:NCBI gene;Acc:100516014]	PC-3p-102262
ENSSSCT00000001134	ssc	ENSSSCG00000001040	C6orf52	chromosome 7 C6orf52 homolog [Source:NCBI gene;Acc:100270682]	PC-3p-102262
ENSSSCT00000001262	ssc	ENSSSCG00000001164	ZNF184	zinc finger protein 184 [Source:NCBI gene;Acc:100620153]	PC-3p-102262
ENSSSCT00000001590	ssc	ENSSSCG00000001438	PBX2	PBX homeobox 2 [Source:NCBI gene;Acc:100144541]	PC-3p-102262
ENSSSCT00000001956	ssc	ENSSSCG00000001750	PAQR8	progestin and adipoQ receptor family member 8 [Source:NCBI gene;Acc:396559]	PC-3p-102262
ENSSSCT00000002153	ssc	ENSSSCG00000001924	BBS4	Bardet-Biedl syndrome 4 [Source:NCBI gene;Acc:100513212]	PC-3p-102262
ENSSSCT00000002556	ssc	ENSSSCG00000002295	VTI1B	vesicle transport through interaction with t-SNAREs 1B [Source:NCBI gene;Acc:404692]	PC-3p-102262
ENSSSCT00000002946	ssc	ENSSSCG00000002655	MAP1LC3B	microtubule associated protein 1 light chain 3 beta [Source:NCBI gene;Acc:100462754]	PC-3p-102262
ENSSSCT00000002995	ssc	ENSSSCG00000002701	MON1B	MON1 homolog B, secretory trafficking associated [Source:NCBI gene;Acc:100520385]	PC-3p-102262
ENSSSCT00000003119	ssc	ENSSSCG00000002819	ARL2BP	ADP ribosylation factor like GTPase 2 binding protein [Source:NCBI gene;Acc:100515548]	PC-3p-102262
ENSSSCT00000003797	ssc	ENSSSCG00000003423	DRAXIN	dorsal inhibitory axon guidance protein [Source:NCBI gene;Acc:100524629]	PC-3p-102262
ENSSSCT00000003798	ssc	ENSSSCG00000003423	DRAXIN	dorsal inhibitory axon guidance protein [Source:NCBI gene;Acc:100524629]	PC-3p-102262
ENSSSCT00000004118	ssc	ENSSSCG00000003718	TAF4B	TATA-box binding protein associated factor 4b [Source:NCBI gene;Acc:100037274]	PC-3p-102262
ENSSSCT00000004183	ssc	ENSSSCG00000003780	CRYZ	crystallin zeta [Source:NCBI gene;Acc:733653]	PC-3p-102262
ENSSSCT00000004212	ssc	ENSSSCG00000003806	LEPROT	leptin receptor overlapping transcript [Source:NCBI gene;Acc:100270821]	PC-3p-102262
ENSSSCT00000004744	ssc	ENSSSCG00000004290	TBX18	T-box 18 [Source:NCBI gene;Acc:100152747]	PC-3p-102262
ENSSSCT00000004796	ssc	ENSSSCG00000004340	FHL5	four and a half LIM domains 5 [Source:NCBI gene;Acc:100152075]	PC-3p-102262
ENSSSCT00000004855	ssc	ENSSSCG00000004392	AMD1	adenosylmethionine decarboxylase 1 [Source:NCBI gene;Acc:100155925]	PC-3p-102262
ENSSSCT00000004968	ssc	ENSSSCG00000004497	PSTPIP2	proline-serine-threonine phosphatase interacting protein 2 [Source:NCBI gene;Acc:100519694]	PC-3p-102262
ENSSSCT00000004988	ssc	ENSSSCG00000004516	MBD1	methyl-CpG binding domain protein 1 [Source:NCBI gene;Acc:100156150]	PC-3p-102262
ENSSSCT00000005396	ssc	ENSSSCG00000004890	SERPINB2	serpin family B member 2 [Source:NCBI gene;Acc:100519286]	PC-3p-102262
ENSSSCT00000005607	ssc	ENSSSCG00000005087	SIX1	SIX homeobox 1 [Source:NCBI gene;Acc:100156847]	PC-3p-102262
ENSSSCT00000005650	ssc	ENSSSCG00000005125	LRRC19	leucine rich repeat containing 19 [Source:NCBI gene;Acc:100157858]	PC-3p-102262
ENSSSCT00000005707	ssc	ENSSSCG00000005177	SH3GL2	SH3 domain containing GRB2 like 2, endophilin A1 [Source:NCBI gene;Acc:100155580]	PC-3p-102262
ENSSSCT00000005738	ssc	ENSSSCG00000005206	MLANA	melan-A [Source:NCBI gene;Acc:100520532]	PC-3p-102262
ENSSSCT00000005755	ssc	ENSSSCG00000005222	SLC1A1	solute carrier family 1 member 1 [Source:NCBI gene;Acc:397003]	PC-3p-102262
ENSSSCT00000005775	ssc	ENSSSCG00000005241	ENSSSCG00000005241	COBW domain-containing protein 2 [Source:NCBI gene;Acc:100156293]	PC-3p-102262
ENSSSCT00000006670	ssc	ENSSSCG00000006079	RIDA	reactive intermediate imine deaminase A homolog [Source:NCBI gene;Acc:100158002]	PC-3p-102262
ENSSSCT00000006943	ssc	ENSSSCG00000006335	RGS4	regulator of G protein signaling 4 [Source:NCBI gene;Acc:100157437]	PC-3p-102262
ENSSSCT00000006994	ssc	ENSSSCG00000006381	CD84	CD84 molecule [Source:NCBI gene;Acc:100152851]	PC-3p-102262
ENSSSCT00000007421	ssc	ENSSSCG00000006775	CAPZA1	capping actin protein of muscle Z-line subunit alpha 1 [Source:NCBI gene;Acc:100037957]	PC-3p-102262
ENSSSCT00000007444	ssc	ENSSSCG00000006796	CHI3L2	chitinase 3 like 2 [Source:NCBI gene;Acc:100037944]	PC-3p-102262
ENSSSCT00000007700	ssc	ENSSSCG00000007031	ENSSSCG00000007031	DNA polymerase beta [Source:NCBI gene;Acc:100526021]	PC-3p-102262
ENSSSCT00000008787	ssc	ENSSSCG00000008019	JPT2	Jupiter microtubule associated homolog 2 [Source:NCBI gene;Acc:474165]	PC-3p-102262
ENSSSCT00000009078	ssc	ENSSSCG00000008289	MTHFD2	methylenetetrahydrofolate dehydrogenase (NADP+ dependent) 2, methenyltetrahydrofolate cyclohydrolase [Source:NCBI gene;Acc:100737806]	PC-3p-102262
ENSSSCT00000009359	ssc	ENSSSCG00000008554	ABHD1	abhydrolase domain containing 1 [Source:NCBI gene;Acc:100525041]	PC-3p-102262
ENSSSCT00000009715	ssc	ENSSSCG00000008874	TMEM144	transmembrane protein 144 [Source:NCBI gene;Acc:100516327]	PC-3p-102262
ENSSSCT00000009850	ssc	ENSSSCG00000008993	NPY2R	neuropeptide Y receptor Y2 [Source:NCBI gene;Acc:397291]	PC-3p-102262
ENSSSCT00000010065	ssc	ENSSSCG00000009192	PDLIM5	PDZ and LIM domain 5 [Source:NCBI gene;Acc:100515041]	PC-3p-102262
ENSSSCT00000010585	ssc	ENSSSCG00000009655	EBF2	EBF transcription factor 2 [Source:NCBI gene;Acc:100155094]	PC-3p-102262
ENSSSCT00000010634	ssc	ENSSSCG00000009699	HPGD	15-hydroxyprostaglandin dehydrogenase [Source:NCBI gene;Acc:100156186]	PC-3p-102262
ENSSSCT00000010951	ssc	ENSSSCG00000009994	MTMR3	myotubularin related protein 3 [Source:NCBI gene;Acc:100157292]	PC-3p-102262
ENSSSCT00000011021	ssc	ENSSSCG00000010060	UPB1	beta-ureidopropionase 1 [Source:NCBI gene;Acc:100155919]	PC-3p-102262
ENSSSCT00000011166	ssc	ENSSSCG00000010200	CSGALNACT2	chondroitin sulfate N-acetylgalactosaminyltransferase 2 [Source:NCBI gene;Acc:100157878]	PC-3p-102262
ENSSSCT00000011220	ssc	ENSSSCG00000010250	VPS26A	VPS26, retromer complex component A [Source:NCBI gene;Acc:100155086]	PC-3p-102262
ENSSSCT00000011469	ssc	ENSSSCG00000010481	LGI1	leucine rich glioma inactivated 1 [Source:NCBI gene;Acc:100157335]	PC-3p-102262
ENSSSCT00000011546	ssc	ENSSSCG00000010554	SCD	stearoyl-CoA desaturase [Source:NCBI gene;Acc:396670]	PC-3p-102262
ENSSSCT00000011898	ssc	ENSSSCG00000010876	DESI2	desumoylating isopeptidase 2 [Source:NCBI gene;Acc:100037270]	PC-3p-102262
ENSSSCT00000012228	ssc	ENSSSCG00000011166	ZMYND11	zinc finger MYND-type containing 11 [Source:NCBI gene;Acc:100523014]	PC-3p-102262
ENSSSCT00000012281	ssc	ENSSSCG00000011215	OXSM	3-oxoacyl-ACP synthase, mitochondrial [Source:NCBI gene;Acc:102162360]	PC-3p-102262
ENSSSCT00000012628	ssc	ENSSSCG00000011538	LMCD1	LIM and cysteine rich domains 1 [Source:NCBI gene;Acc:494020]	PC-3p-102262
ENSSSCT00000012668	ssc	ENSSSCG00000011576	HRH1	histamine receptor H1 [Source:NCBI gene;Acc:100523996]	PC-3p-102262
ENSSSCT00000012695	ssc	ENSSSCG00000011598	FGD5	FYVE, RhoGEF and PH domain containing 5 [Source:NCBI gene;Acc:100513495]	PC-3p-102262
ENSSSCT00000012761	ssc	ENSSSCG00000011657	CLDN18	claudin 18 [Source:NCBI gene;Acc:100294676]	PC-3p-102262
ENSSSCT00000013038	ssc	ENSSSCG00000011915	GRAMD1C	GRAM domain containing 1C [Source:NCBI gene;Acc:100513240]	PC-3p-102262
ENSSSCT00000013520	ssc	ENSSSCG00000012363	HEPH	hephaestin [Source:NCBI gene;Acc:100512938]	PC-3p-102262
ENSSSCT00000013728	ssc	ENSSSCG00000012556	RBM41	RNA binding motif protein 41 [Source:NCBI gene;Acc:100516772]	PC-3p-102262
ENSSSCT00000014174	ssc	ENSSSCG00000012967	FOSL1	FOS like 1, AP-1 transcription factor subunit [Source:NCBI gene;Acc:100525205]	PC-3p-102262
ENSSSCT00000014539	ssc	ENSSSCG00000013313	PRRG4	proline rich and Gla domain 4 [Source:NCBI gene;Acc:100513583]	PC-3p-102262
ENSSSCT00000015047	ssc	ENSSSCG00000013772	ASF1B	anti-silencing function 1B histone chaperone [Source:NCBI gene;Acc:100192434]	PC-3p-102262
ENSSSCT00000015343	ssc	ENSSSCG00000014046	ZNF346	zinc finger protein 346 [Source:NCBI gene;Acc:100512523]	PC-3p-102262
ENSSSCT00000015416	ssc	ENSSSCG00000014113	HOMER1	homer scaffold protein 1 [Source:NCBI gene;Acc:100511070]	PC-3p-102262
ENSSSCT00000015441	ssc	ENSSSCG00000014137	HAPLN1	hyaluronan and proteoglycan link protein 1 [Source:NCBI gene;Acc:445513]	PC-3p-102262
ENSSSCT00000016761	ssc	ENSSSCG00000015386	FAM126A	family with sequence similarity 126 member A [Source:NCBI gene;Acc:100620255]	PC-3p-102262
ENSSSCT00000016789	ssc	ENSSSCG00000015414	FAM185A	family with sequence similarity 185 member A [Source:NCBI gene;Acc:100512804]	PC-3p-102262
ENSSSCT00000016810	ssc	ENSSSCG00000015430	RINT1	RAD50 interactor 1 [Source:NCBI gene;Acc:100517297]	PC-3p-102262
ENSSSCT00000017050	ssc	ENSSSCG00000015653	IL19	interleukin 19 [Source:NCBI gene;Acc:100038024]	PC-3p-102262
ENSSSCT00000017199	ssc	ENSSSCG00000015796	PDLIM3	PDZ and LIM domain 3 [Source:NCBI gene;Acc:414421]	PC-3p-102262
ENSSSCT00000017391	ssc	ENSSSCG00000038076	ATF2	activating transcription factor 2 [Source:NCBI gene;Acc:100513441]	PC-3p-102262
ENSSSCT00000017562	ssc	ENSSSCG00000016129	GPR1	G protein-coupled receptor 1 [Source:NCBI gene;Acc:100415936]	PC-3p-102262
ENSSSCT00000017691	ssc	ENSSSCG00000016247	TM4SF20	transmembrane 4 L six family member 20 [Source:NCBI gene;Acc:100513630]	PC-3p-102262
ENSSSCT00000018000	ssc	ENSSSCG00000016532	WDR91	WD repeat domain 91 [Source:NCBI gene;Acc:100524054]	PC-3p-102262
ENSSSCT00000018037	ssc	ENSSSCG00000016567	STRIP2	striatin interacting protein 2 [Source:NCBI gene;Acc:100517565]	PC-3p-102262
ENSSSCT00000018057	ssc	ENSSSCG00000016585	IMPDH1	inosine monophosphate dehydrogenase 1 [Source:NCBI gene;Acc:100520873]	PC-3p-102262
ENSSSCT00000018112	ssc	ENSSSCG00000016634	CAV1	caveolin 1 [Source:NCBI gene;Acc:404693]	PC-3p-102262
ENSSSCT00000018351	ssc	ENSSSCG00000016851	OSMR	oncostatin M receptor [Source:NCBI gene;Acc:100519398]	PC-3p-102262
ENSSSCT00000018538	ssc	ENSSSCG00000023661	GABRA1	gamma-aminobutyric acid type A receptor alpha1 subunit [Source:NCBI gene;Acc:100516706]	PC-3p-102262
ENSSSCT00000018578	ssc	ENSSSCG00000017063	SGCD	sarcoglycan delta [Source:NCBI gene;Acc:100240724]	PC-3p-102262
ENSSSCT00000018592	ssc	ENSSSCG00000017076	NMUR2	neuromedin U receptor 2 [Source:NCBI gene;Acc:100217382]	PC-3p-102262
ENSSSCT00000018798	ssc	ENSSSCG00000017268	PRKCA	protein kinase C alpha [Source:NCBI gene;Acc:397184]	PC-3p-102262
ENSSSCT00000019440	ssc	ENSSSCG00000017864	ENSSSCG00000017864	sedoheptulokinase [Source:NCBI gene;Acc:100515408]	PC-3p-102262
ENSSSCT00000019441	ssc	ENSSSCG00000017865	CTNS	cystinosin, lysosomal cystine transporter [Source:NCBI gene;Acc:100515235]	PC-3p-102262
ENSSSCT00000019485	ssc	ENSSSCG00000017907	PFN1	profilin 1 [Source:NCBI gene;Acc:100512494]	PC-3p-102262
ENSSSCT00000022658	ssc	ENSSSCG00000023728	TECTA	tubulin-specific chaperone cofactor E-like protein [Source:NCBI gene;Acc:100523684]	PC-3p-102262
ENSSSCT00000023022	ssc	ENSSSCG00000022616	DCP1A	decapping mRNA 1A [Source:NCBI gene;Acc:100623102]	PC-3p-102262
ENSSSCT00000023818	ssc	ENSSSCG00000024325	SGK2	SGK2, serine/threonine kinase 2 [Source:NCBI gene;Acc:100157757]	PC-3p-102262
ENSSSCT00000024282	ssc	ENSSSCG00000023582	GPR149	G protein-coupled receptor 149 [Source:NCBI gene;Acc:100533550]	PC-3p-102262
ENSSSCT00000024314	ssc	ENSSSCG00000029492	TMEM218	transmembrane protein 218 [Source:NCBI gene;Acc:100523561]	PC-3p-102262
ENSSSCT00000024375	ssc	ENSSSCG00000027074	FER	FER tyrosine kinase [Source:NCBI gene;Acc:100513914]	PC-3p-102262
ENSSSCT00000024766	ssc	ENSSSCG00000001164	ZNF184	zinc finger protein 184 [Source:NCBI gene;Acc:100620153]	PC-3p-102262
ENSSSCT00000024968	ssc	ENSSSCG00000026301	RAP2C	RAP2C, member of RAS oncogene family [Source:NCBI gene;Acc:100511975]	PC-3p-102262
ENSSSCT00000025126	ssc	ENSSSCG00000027796	SLC22A7	solute carrier family 22 member 7 [Source:NCBI gene;Acc:733693]	PC-3p-102262
ENSSSCT00000025634	ssc	ENSSSCG00000025038	KCNJ13	potassium voltage-gated channel subfamily J member 13 [Source:NCBI gene;Acc:100151780]	PC-3p-102262
ENSSSCT00000025711	ssc	ENSSSCG00000020906	TNFSF10	TNF superfamily member 10 [Source:NCBI gene;Acc:406191]	PC-3p-102262
ENSSSCT00000026077	ssc	ENSSSCG00000024975	NR5A2	nuclear receptor subfamily 5 group A member 2 [Source:NCBI gene;Acc:100523688]	PC-3p-102262
ENSSSCT00000026309	ssc	ENSSSCG00000029348	THAP6	THAP domain containing 6 [Source:NCBI gene;Acc:100737143]	PC-3p-102262
ENSSSCT00000027722	ssc	ENSSSCG00000015636	VSTM2A	V-set and transmembrane domain containing 2A [Source:NCBI gene;Acc:100517233]	PC-3p-102262
ENSSSCT00000028046	ssc	ENSSSCG00000000401	GLS2	glutaminase 2 [Source:NCBI gene;Acc:100738224]	PC-3p-102262
ENSSSCT00000028090	ssc	ENSSSCG00000026297	KLB	klotho beta [Source:NCBI gene;Acc:100525825]	PC-3p-102262
ENSSSCT00000028255	ssc	ENSSSCG00000026953	ENSSSCG00000026953	tubulin polyglutamylase complex subunit 2 [Source:NCBI gene;Acc:100621913]	PC-3p-102262
ENSSSCT00000028499	ssc	ENSSSCG00000026596	SYNRG	synergin gamma [Source:NCBI gene;Acc:100624012]	PC-3p-102262
ENSSSCT00000029052	ssc	ENSSSCG00000023972	DRAM1	DNA damage regulated autophagy modulator 1 [Source:NCBI gene;Acc:100462750]	PC-3p-102262
ENSSSCT00000029087	ssc	ENSSSCG00000021216	TCEANC2	transcription elongation factor A N-terminal and central domain containing 2 [Source:NCBI gene;Acc:100621219]	PC-3p-102262
ENSSSCT00000029460	ssc	ENSSSCG00000029129	RWDD2A	RWD domain containing 2A [Source:NCBI gene;Acc:100155667]	PC-3p-102262
ENSSSCT00000030696	ssc	ENSSSCG00000029260	NDNF	neuron derived neurotrophic factor [Source:NCBI gene;Acc:100738736]	PC-3p-102262
ENSSSCT00000031430	ssc	ENSSSCG00000030515	GABRA4	gamma-aminobutyric acid type A receptor alpha4 subunit [Source:NCBI gene;Acc:100622712]	PC-3p-102262
ENSSSCT00000031595	ssc	ENSSSCG00000024776	ENSSSCG00000024776	small nuclear ribonucleoprotein polypeptide G [Source:NCBI gene;Acc:100525867]	PC-3p-102262
ENSSSCT00000032799	ssc	ENSSSCG00000012327	HSD17B10	hydroxysteroid 17-beta dehydrogenase 10 [Source:NCBI gene;Acc:100524293]	PC-3p-102262
ENSSSCT00000033061	ssc	ENSSSCG00000026301	RAP2C	RAP2C, member of RAS oncogene family [Source:NCBI gene;Acc:100511975]	PC-3p-102262
ENSSSCT00000033659	ssc	ENSSSCG00000011899	CD80	CD80 molecule [Source:NCBI gene;Acc:397161]	PC-3p-102262
ENSSSCT00000034076	ssc	ENSSSCG00000011877	CD86	CD86 molecule [Source:NCBI gene;Acc:397441]	PC-3p-102262
ENSSSCT00000034277	ssc	ENSSSCG00000022725	FLOT1	flotillin 1 [Source:NCBI gene;Acc:100151746]	PC-3p-102262
ENSSSCT00000034541	ssc	ENSSSCG00000011877	CD86	CD86 molecule [Source:NCBI gene;Acc:397441]	PC-3p-102262
ENSSSCT00000035633	ssc	ENSSSCG00000017254	MAP2K6	mitogen-activated protein kinase kinase 6 [Source:NCBI gene;Acc:100625946]	PC-3p-102262
ENSSSCT00000035855	ssc	ENSSSCG00000015653	IL19	interleukin 19 [Source:NCBI gene;Acc:100038024]	PC-3p-102262
ENSSSCT00000035876	ssc	ENSSSCG00000000138	PVALB	parvalbumin [Source:NCBI gene;Acc:100157265]	PC-3p-102262
ENSSSCT00000036378	ssc	ENSSSCG00000011877	CD86	CD86 molecule [Source:NCBI gene;Acc:397441]	PC-3p-102262
ENSSSCT00000036711	ssc	ENSSSCG00000023582	GPR149	G protein-coupled receptor 149 [Source:NCBI gene;Acc:100533550]	PC-3p-102262
ENSSSCT00000036739	ssc	ENSSSCG00000026596	SYNRG	synergin gamma [Source:NCBI gene;Acc:100624012]	PC-3p-102262
ENSSSCT00000036746	ssc	ENSSSCG00000038418	ENSSSCG00000038418	C-type lectin domain family 4 member E [Source:NCBI gene;Acc:110260748]	PC-3p-102262
ENSSSCT00000036752	ssc	ENSSSCG00000039045	SLC26A2	solute carrier family 26 member 2 [Source:NCBI gene;Acc:100515885]	PC-3p-102262
ENSSSCT00000036760	ssc	ENSSSCG00000012556	RBM41	RNA binding motif protein 41 [Source:NCBI gene;Acc:100516772]	PC-3p-102262
ENSSSCT00000036912	ssc	ENSSSCG00000035061	WBP1	WW domain binding protein 1 [Source:NCBI gene;Acc:100626252]	PC-3p-102262
ENSSSCT00000037081	ssc	ENSSSCG00000028047	DTNA	dystrobrevin alpha [Source:NCBI gene;Acc:100627907]	PC-3p-102262
ENSSSCT00000037143	ssc	ENSSSCG00000025109	PLD3	phospholipase D family member 3 [Source:NCBI gene;Acc:100625322]	PC-3p-102262
ENSSSCT00000037267	ssc	ENSSSCG00000016129	GPR1	G protein-coupled receptor 1 [Source:NCBI gene;Acc:100415936]	PC-3p-102262
ENSSSCT00000037415	ssc	ENSSSCG00000036018	APOBEC2	apolipoprotein B mRNA editing enzyme catalytic subunit 2 [Source:NCBI gene;Acc:100518202]	PC-3p-102262
ENSSSCT00000037443	ssc	ENSSSCG00000005184	SNAPC3	small nuclear RNA activating complex polypeptide 3 [Source:NCBI gene;Acc:100156386]	PC-3p-102262
ENSSSCT00000037566	ssc	ENSSSCG00000010219	ARID5B	AT-rich interaction domain 5B [Source:NCBI gene;Acc:100622249]	PC-3p-102262
ENSSSCT00000037611	ssc	ENSSSCG00000040740	C22orf39	chromosome 14 C22orf39 homolog [Source:NCBI gene;Acc:100154344]	PC-3p-102262
ENSSSCT00000037678	ssc	ENSSSCG00000015311	CYP51A1	cytochrome P450, family 51, subfamily A, polypeptide 1 [Source:NCBI gene;Acc:403334]	PC-3p-102262
ENSSSCT00000037982	ssc	ENSSSCG00000040838	AGBL2	ATP/GTP binding protein like 2 [Source:NCBI gene;Acc:100514151]	PC-3p-102262
ENSSSCT00000038055	ssc	ENSSSCG00000026301	RAP2C	RAP2C, member of RAS oncogene family [Source:NCBI gene;Acc:100511975]	PC-3p-102262
ENSSSCT00000038108	ssc	ENSSSCG00000038082	TRAF6	TNF receptor associated factor 6 [Source:NCBI gene;Acc:396629]	PC-3p-102262
ENSSSCT00000038283	ssc	ENSSSCG00000033860	ZMAT3	zinc finger matrin-type 3 [Source:NCBI gene;Acc:100621584]	PC-3p-102262
ENSSSCT00000038798	ssc	ENSSSCG00000010313	VCL	vinculin [Source:NCBI gene;Acc:396974]	PC-3p-102262
ENSSSCT00000038822	ssc	ENSSSCG00000038521	CHAC1	ChaC glutathione specific gamma-glutamylcyclotransferase 1 [Source:NCBI gene;Acc:100524723]	PC-3p-102262
ENSSSCT00000038835	ssc	ENSSSCG00000040109	ENSSSCG00000040109	serine/threonine-protein kinase TNNI3K [Source:NCBI gene;Acc:102164667]	PC-3p-102262
ENSSSCT00000038868	ssc	ENSSSCG00000015435	NAMPT	nicotinamide phosphoribosyltransferase [Source:NCBI gene;Acc:595123]	PC-3p-102262
ENSSSCT00000038876	ssc	ENSSSCG00000000108	TMEM184B	transmembrane protein 184B [Source:NCBI gene;Acc:100157699]	PC-3p-102262
ENSSSCT00000039068	ssc	ENSSSCG00000038076	ATF2	activating transcription factor 2 [Source:NCBI gene;Acc:100513441]	PC-3p-102262
ENSSSCT00000039226	ssc	ENSSSCG00000004687	B2M	beta-2-microglobulin [Source:NCBI gene;Acc:110255236]	PC-3p-102262
ENSSSCT00000039247	ssc	ENSSSCG00000037634	FOXA1	forkhead box A1 [Source:NCBI gene;Acc:100156502]	PC-3p-102262
ENSSSCT00000039280	ssc	ENSSSCG00000004814	LRRC28	leucine rich repeat containing 28 [Source:NCBI gene;Acc:100156704]	PC-3p-102262
ENSSSCT00000039369	ssc	ENSSSCG00000016157	MYL1	myosin light chain 1 [Source:NCBI gene;Acc:397666]	PC-3p-102262
ENSSSCT00000039545	ssc	ENSSSCG00000035618	PGAM5	PGAM family member 5, mitochondrial serine/threonine protein phosphatase [Source:NCBI gene;Acc:106508765]	PC-3p-102262
ENSSSCT00000039734	ssc	ENSSSCG00000004996	KLHL28	kelch like family member 28 [Source:NCBI gene;Acc:100156355]	PC-3p-102262
ENSSSCT00000039971	ssc	ENSSSCG00000036855	SLC25A36	solute carrier family 25 member 36 [Source:NCBI gene;Acc:100513238]	PC-3p-102262
ENSSSCT00000040198	ssc	ENSSSCG00000038184	ACBD7	acyl-CoA binding domain containing 7 [Source:NCBI gene;Acc:100626756]	PC-3p-102262
ENSSSCT00000040498	ssc	ENSSSCG00000035061	WBP1	WW domain binding protein 1 [Source:NCBI gene;Acc:100626252]	PC-3p-102262
ENSSSCT00000040652	ssc	ENSSSCG00000035822	FAM120C	family with sequence similarity 120C [Source:NCBI gene;Acc:100517625]	PC-3p-102262
ENSSSCT00000040658	ssc	ENSSSCG00000039714	MIPOL1	mirror-image polydactyly 1 [Source:NCBI gene;Acc:100153333]	PC-3p-102262
ENSSSCT00000040798	ssc	ENSSSCG00000011873	HSPBAP1	HSPB1 associated protein 1 [Source:NCBI gene;Acc:100519217]	PC-3p-102262
ENSSSCT00000040849	ssc	ENSSSCG00000005184	SNAPC3	small nuclear RNA activating complex polypeptide 3 [Source:NCBI gene;Acc:100156386]	PC-3p-102262
ENSSSCT00000040877	ssc	ENSSSCG00000032424	NUDT16	nudix hydrolase 16 [Source:NCBI gene;Acc:100152693]	PC-3p-102262
ENSSSCT00000040944	ssc	ENSSSCG00000011712	P2RY14	purinergic receptor P2Y14 [Source:NCBI gene;Acc:100524220]	PC-3p-102262
ENSSSCT00000041085	ssc	ENSSSCG00000004121	FBXO30	EPM2A, laforin glucan phosphatase [Source:NCBI gene;Acc:100153341]	PC-3p-102262
ENSSSCT00000041102	ssc	ENSSSCG00000004516	MBD1	methyl-CpG binding domain protein 1 [Source:NCBI gene;Acc:100156150]	PC-3p-102262
ENSSSCT00000041240	ssc	ENSSSCG00000029348	THAP6	THAP domain containing 6 [Source:NCBI gene;Acc:100737143]	PC-3p-102262
ENSSSCT00000041385	ssc	ENSSSCG00000035332	ZNF436	zinc finger protein 436 [Source:NCBI gene;Acc:100520912]	PC-3p-102262
ENSSSCT00000041463	ssc	ENSSSCG00000011833	DLG1	discs large MAGUK scaffold protein 1 [Source:NCBI gene;Acc:100157729]	PC-3p-102262
ENSSSCT00000041658	ssc	ENSSSCG00000040768	TRHR	thyrotropin releasing hormone receptor [Source:HGNC Symbol;Acc:HGNC:12299]	PC-3p-102262
ENSSSCT00000041732	ssc	ENSSSCG00000038418	ENSSSCG00000038418	C-type lectin domain family 4 member E [Source:NCBI gene;Acc:110260748]	PC-3p-102262
ENSSSCT00000041828	ssc	ENSSSCG00000024325	SGK2	SGK2, serine/threonine kinase 2 [Source:NCBI gene;Acc:100157757]	PC-3p-102262
ENSSSCT00000041906	ssc	ENSSSCG00000034293	ARL4C	ADP ribosylation factor like GTPase 4C [Source:NCBI gene;Acc:100514255]	PC-3p-102262
ENSSSCT00000042083	ssc	ENSSSCG00000004890	SERPINB2	serpin family B member 2 [Source:NCBI gene;Acc:100519286]	PC-3p-102262
ENSSSCT00000042290	ssc	ENSSSCG00000020906	TNFSF10	TNF superfamily member 10 [Source:NCBI gene;Acc:406191]	PC-3p-102262
ENSSSCT00000042292	ssc	ENSSSCG00000008796	RBM47	RNA binding motif protein 47 [Source:NCBI gene;Acc:100513606]	PC-3p-102262
ENSSSCT00000042348	ssc	ENSSSCG00000033636	AFMID	arylformamidase [Source:NCBI gene;Acc:110255955]	PC-3p-102262
ENSSSCT00000042447	ssc	ENSSSCG00000012363	HEPH	hephaestin [Source:NCBI gene;Acc:100512938]	PC-3p-102262
ENSSSCT00000042451	ssc	ENSSSCG00000037185	ENSSSCG00000037185	NA	PC-3p-102262
ENSSSCT00000042471	ssc	ENSSSCG00000033185	PPP2R3A	protein phosphatase 2 regulatory subunit B''alpha [Source:NCBI gene;Acc:102160080]	PC-3p-102262
ENSSSCT00000042618	ssc	ENSSSCG00000015015	ARHGAP20	Rho GTPase activating protein 20 [Source:NCBI gene;Acc:102168176]	PC-3p-102262
ENSSSCT00000042643	ssc	ENSSSCG00000038079	CLPP	caseinolytic mitochondrial matrix peptidase proteolytic subunit [Source:NCBI gene;Acc:100737271]	PC-3p-102262
ENSSSCT00000042656	ssc	ENSSSCG00000024325	SGK2	SGK2, serine/threonine kinase 2 [Source:NCBI gene;Acc:100157757]	PC-3p-102262
ENSSSCT00000042791	ssc	ENSSSCG00000035061	WBP1	WW domain binding protein 1 [Source:NCBI gene;Acc:100626252]	PC-3p-102262
ENSSSCT00000042795	ssc	ENSSSCG00000011166	ZMYND11	zinc finger MYND-type containing 11 [Source:NCBI gene;Acc:100523014]	PC-3p-102262
ENSSSCT00000043085	ssc	ENSSSCG00000006346	ATF6	activating transcription factor 6 [Source:NCBI gene;Acc:100158076]	PC-3p-102262
ENSSSCT00000043148	ssc	ENSSSCG00000024325	SGK2	SGK2, serine/threonine kinase 2 [Source:NCBI gene;Acc:100157757]	PC-3p-102262
ENSSSCT00000043238	ssc	ENSSSCG00000031775	YAF2	YY1 associated factor 2 [Source:NCBI gene;Acc:110260764]	PC-3p-102262
ENSSSCT00000043538	ssc	ENSSSCG00000025130	KLF12	Kruppel like factor 12 [Source:NCBI gene;Acc:100174955]	PC-3p-102262
ENSSSCT00000043543	ssc	ENSSSCG00000012363	HEPH	hephaestin [Source:NCBI gene;Acc:100512938]	PC-3p-102262
ENSSSCT00000043686	ssc	ENSSSCG00000039854	ENSSSCG00000039854	transmembrane protein 56 [Source:NCBI gene;Acc:106507461]	PC-3p-102262
ENSSSCT00000043716	ssc	ENSSSCG00000038872	GMEB1	glucocorticoid modulatory element binding protein 1 [Source:NCBI gene;Acc:110261126]	PC-3p-102262
ENSSSCT00000043757	ssc	ENSSSCG00000037185	ENSSSCG00000037185	NA	PC-3p-102262
ENSSSCT00000043762	ssc	ENSSSCG00000016567	STRIP2	striatin interacting protein 2 [Source:NCBI gene;Acc:100517565]	PC-3p-102262
ENSSSCT00000043781	ssc	ENSSSCG00000033402	SARAF	store-operated calcium entry associated regulatory factor [Source:NCBI gene;Acc:100154322]	PC-3p-102262
ENSSSCT00000043955	ssc	ENSSSCG00000021129	PFKM	phosphofructokinase, muscle [Source:NCBI gene;Acc:733601]	PC-3p-102262
ENSSSCT00000044142	ssc	ENSSSCG00000022492	AMPD3	adenosine monophosphate deaminase 3 [Source:NCBI gene;Acc:100620914]	PC-3p-102262
ENSSSCT00000044212	ssc	ENSSSCG00000002701	MON1B	MON1 homolog B, secretory trafficking associated [Source:NCBI gene;Acc:100520385]	PC-3p-102262
ENSSSCT00000044472	ssc	ENSSSCG00000007485	BCAS1	breast carcinoma amplified sequence 1 [Source:NCBI gene;Acc:100126238]	PC-3p-102262
ENSSSCT00000044854	ssc	ENSSSCG00000035347	ENSSSCG00000035347	cytochrome P450 2C34 [Source:NCBI gene;Acc:403108]	PC-3p-102262
ENSSSCT00000044979	ssc	ENSSSCG00000034191	SOX6	SRY-box 6 [Source:NCBI gene;Acc:397173]	PC-3p-102262
ENSSSCT00000044998	ssc	ENSSSCG00000035842	SUMO1	small ubiquitin-like modifier 1 [Source:NCBI gene;Acc:100127139]	PC-3p-102262
ENSSSCT00000045058	ssc	ENSSSCG00000028677	ENSSSCG00000028677	tRNA methyltransferase 10C, mitochondrial RNase P subunit [Source:NCBI gene;Acc:100522163]	PC-3p-102262
ENSSSCT00000045079	ssc	ENSSSCG00000033185	PPP2R3A	protein phosphatase 2 regulatory subunit B''alpha [Source:NCBI gene;Acc:102160080]	PC-3p-102262
ENSSSCT00000045086	ssc	ENSSSCG00000015328	SGCE	sarcoglycan epsilon [Source:NCBI gene;Acc:100240725]	PC-3p-102262
ENSSSCT00000045212	ssc	ENSSSCG00000033860	ZMAT3	zinc finger matrin-type 3 [Source:NCBI gene;Acc:100621584]	PC-3p-102262
ENSSSCT00000045279	ssc	ENSSSCG00000023728	TECTA	tubulin-specific chaperone cofactor E-like protein [Source:NCBI gene;Acc:100523684]	PC-3p-102262
ENSSSCT00000045454	ssc	ENSSSCG00000038398	CD226	CD226 molecule [Source:NCBI gene;Acc:100517508]	PC-3p-102262
ENSSSCT00000045513	ssc	ENSSSCG00000034237	C10orf82	chromosome 10 open reading frame 82 [Source:HGNC Symbol;Acc:HGNC:28500]	PC-3p-102262
ENSSSCT00000045671	ssc	ENSSSCG00000006079	RIDA	reactive intermediate imine deaminase A homolog [Source:NCBI gene;Acc:100158002]	PC-3p-102262
ENSSSCT00000045769	ssc	ENSSSCG00000013772	ASF1B	anti-silencing function 1B histone chaperone [Source:NCBI gene;Acc:100192434]	PC-3p-102262
ENSSSCT00000045812	ssc	ENSSSCG00000003667	ENSSSCG00000003667	tRNA isopentenyltransferase 1 [Source:NCBI gene;Acc:100517163]	PC-3p-102262
ENSSSCT00000045908	ssc	ENSSSCG00000037534	OPCML	opioid binding protein/cell adhesion molecule like [Source:NCBI gene;Acc:100738337]	PC-3p-102262
ENSSSCT00000045919	ssc	ENSSSCG00000014272	ENSSSCG00000014272	acyl-CoA synthetase long chain family member 6 [Source:NCBI gene;Acc:100522126]	PC-3p-102262
ENSSSCT00000045936	ssc	ENSSSCG00000036686	CDC42SE2	CDC42 small effector 2 [Source:NCBI gene;Acc:100523052]	PC-3p-102262
ENSSSCT00000045962	ssc	ENSSSCG00000033919	DCLK1	doublecortin like kinase 1 [Source:NCBI gene;Acc:100623824]	PC-3p-102262
ENSSSCT00000046041	ssc	ENSSSCG00000031224	UFM1	ubiquitin fold modifier 1 [Source:NCBI gene;Acc:100522509]	PC-3p-102262
ENSSSCT00000046053	ssc	ENSSSCG00000003780	CRYZ	crystallin zeta [Source:NCBI gene;Acc:733653]	PC-3p-102262
ENSSSCT00000046070	ssc	ENSSSCG00000009177	DNAJB14	DnaJ heat shock protein family (Hsp40) member B14 [Source:NCBI gene;Acc:100511887]	PC-3p-102262
ENSSSCT00000046073	ssc	ENSSSCG00000036686	CDC42SE2	CDC42 small effector 2 [Source:NCBI gene;Acc:100523052]	PC-3p-102262
ENSSSCT00000046112	ssc	ENSSSCG00000036686	CDC42SE2	CDC42 small effector 2 [Source:NCBI gene;Acc:100523052]	PC-3p-102262
ENSSSCT00000046113	ssc	ENSSSCG00000009134	EGF	epidermal growth factor [Source:NCBI gene;Acc:397083]	PC-3p-102262
ENSSSCT00000046117	ssc	ENSSSCG00000040199	AFG1L	AFG1 like ATPase [Source:NCBI gene;Acc:100155926]	PC-3p-102262
ENSSSCT00000046395	ssc	ENSSSCG00000011751	TMEM212	transmembrane protein 212 [Source:NCBI gene;Acc:100519624]	PC-3p-102262
ENSSSCT00000046617	ssc	ENSSSCG00000026596	SYNRG	synergin gamma [Source:NCBI gene;Acc:100624012]	PC-3p-102262
ENSSSCT00000046665	ssc	ENSSSCG00000013378	ABCC8	ATP binding cassette subfamily C member 8 [Source:NCBI gene;Acc:100158245]	PC-3p-102262
ENSSSCT00000046678	ssc	ENSSSCG00000025109	PLD3	phospholipase D family member 3 [Source:NCBI gene;Acc:100625322]	PC-3p-102262
ENSSSCT00000046742	ssc	ENSSSCG00000014046	ZNF346	zinc finger protein 346 [Source:NCBI gene;Acc:100512523]	PC-3p-102262
ENSSSCT00000046749	ssc	ENSSSCG00000039854	ENSSSCG00000039854	transmembrane protein 56 [Source:NCBI gene;Acc:106507461]	PC-3p-102262
ENSSSCT00000046775	ssc	ENSSSCG00000040323	RGS21	regulator of G protein signaling 21 [Source:NCBI gene;Acc:100511580]	PC-3p-102262
ENSSSCT00000047025	ssc	ENSSSCG00000003780	CRYZ	crystallin zeta [Source:NCBI gene;Acc:733653]	PC-3p-102262
ENSSSCT00000047155	ssc	ENSSSCG00000011833	DLG1	discs large MAGUK scaffold protein 1 [Source:NCBI gene;Acc:100157729]	PC-3p-102262
ENSSSCT00000047203	ssc	ENSSSCG00000031485	ENSSSCG00000031485	zinc finger protein 286A-like [Source:NCBI gene;Acc:106508762]	PC-3p-102262
ENSSSCT00000047257	ssc	ENSSSCG00000033443	DEPDC1	DEP domain containing 1 [Source:NCBI gene;Acc:110261209]	PC-3p-102262
ENSSSCT00000047269	ssc	ENSSSCG00000038076	ATF2	activating transcription factor 2 [Source:NCBI gene;Acc:100513441]	PC-3p-102262
ENSSSCT00000047423	ssc	ENSSSCG00000009994	MTMR3	myotubularin related protein 3 [Source:NCBI gene;Acc:100157292]	PC-3p-102262
ENSSSCT00000047478	ssc	ENSSSCG00000035842	SUMO1	small ubiquitin-like modifier 1 [Source:NCBI gene;Acc:100127139]	PC-3p-102262
ENSSSCT00000047590	ssc	ENSSSCG00000011833	DLG1	discs large MAGUK scaffold protein 1 [Source:NCBI gene;Acc:100157729]	PC-3p-102262
ENSSSCT00000047630	ssc	ENSSSCG00000035347	ENSSSCG00000035347	cytochrome P450 2C34 [Source:NCBI gene;Acc:403108]	PC-3p-102262
ENSSSCT00000047808	ssc	ENSSSCG00000036954	MORN4	MORN repeat containing 4 [Source:NCBI gene;Acc:100158004]	PC-3p-102262
ENSSSCT00000047913	ssc	ENSSSCG00000002701	MON1B	MON1 homolog B, secretory trafficking associated [Source:NCBI gene;Acc:100520385]	PC-3p-102262
ENSSSCT00000047958	ssc	ENSSSCG00000037185	ENSSSCG00000037185	NA	PC-3p-102262
ENSSSCT00000048010	ssc	ENSSSCG00000039706	ENSSSCG00000039706	apolipoprotein L3 [Source:NCBI gene;Acc:100156062]	PC-3p-102262
ENSSSCT00000048047	ssc	ENSSSCG00000016834	LMBRD2	LMBR1 domain containing 2 [Source:NCBI gene;Acc:100514993]	PC-3p-102262
ENSSSCT00000048181	ssc	ENSSSCG00000034120	CDKN2B	cyclin dependent kinase inhibitor 2B [Source:NCBI gene;Acc:397227]	PC-3p-102262
ENSSSCT00000048509	ssc	ENSSSCG00000021129	PFKM	phosphofructokinase, muscle [Source:NCBI gene;Acc:733601]	PC-3p-102262
ENSSSCT00000048953	ssc	ENSSSCG00000029348	THAP6	THAP domain containing 6 [Source:NCBI gene;Acc:100737143]	PC-3p-102262
ENSSSCT00000049152	ssc	ENSSSCG00000035332	ZNF436	zinc finger protein 436 [Source:NCBI gene;Acc:100520912]	PC-3p-102262
ENSSSCT00000049414	ssc	ENSSSCG00000036686	CDC42SE2	CDC42 small effector 2 [Source:NCBI gene;Acc:100523052]	PC-3p-102262
ENSSSCT00000049452	ssc	ENSSSCG00000026596	SYNRG	synergin gamma [Source:NCBI gene;Acc:100624012]	PC-3p-102262
ENSSSCT00000049493	ssc	ENSSSCG00000025788	ENPP4	ectonucleotide pyrophosphatase/phosphodiesterase 4 [Source:NCBI gene;Acc:100738210]	PC-3p-102262
ENSSSCT00000049553	ssc	ENSSSCG00000008796	RBM47	RNA binding motif protein 47 [Source:NCBI gene;Acc:100513606]	PC-3p-102262
ENSSSCT00000049795	ssc	ENSSSCG00000003780	CRYZ	crystallin zeta [Source:NCBI gene;Acc:733653]	PC-3p-102262
ENSSSCT00000049811	ssc	ENSSSCG00000024325	SGK2	SGK2, serine/threonine kinase 2 [Source:NCBI gene;Acc:100157757]	PC-3p-102262
ENSSSCT00000049836	ssc	ENSSSCG00000003780	CRYZ	crystallin zeta [Source:NCBI gene;Acc:733653]	PC-3p-102262
ENSSSCT00000049906	ssc	ENSSSCG00000008117	ZNF2	zinc finger protein 2 [Source:NCBI gene;Acc:100620765]	PC-3p-102262
ENSSSCT00000049980	ssc	ENSSSCG00000026596	SYNRG	synergin gamma [Source:NCBI gene;Acc:100624012]	PC-3p-102262
ENSSSCT00000050117	ssc	ENSSSCG00000035066	MYOC	myocilin [Source:NCBI gene;Acc:397046]	PC-3p-102262
ENSSSCT00000050153	ssc	ENSSSCG00000015445	NRCAM	neuronal cell adhesion molecule [Source:NCBI gene;Acc:100520970]	PC-3p-102262
ENSSSCT00000050172	ssc	ENSSSCG00000012884	PPP6R3	protein phosphatase 6 regulatory subunit 3 [Source:NCBI gene;Acc:100524129]	PC-3p-102262
ENSSSCT00000050300	ssc	ENSSSCG00000009192	PDLIM5	PDZ and LIM domain 5 [Source:NCBI gene;Acc:100515041]	PC-3p-102262
ENSSSCT00000050306	ssc	ENSSSCG00000032098	ENSSSCG00000032098	zinc finger protein 664-like [Source:NCBI gene;Acc:102165847]	PC-3p-102262
ENSSSCT00000050450	ssc	ENSSSCG00000012065	KCNJ6	potassium voltage-gated channel subfamily J member 6 [Source:NCBI gene;Acc:100515928]	PC-3p-102262
ENSSSCT00000050531	ssc	ENSSSCG00000039969	THAP1	THAP domain containing 1 [Source:NCBI gene;Acc:100621925]	PC-3p-102262
ENSSSCT00000050554	ssc	ENSSSCG00000003881	SPATA6	spermatogenesis associated 6 [Source:NCBI gene;Acc:100415810]	PC-3p-102262
ENSSSCT00000050567	ssc	ENSSSCG00000008770	NWD2	NACHT and WD repeat domain containing 2 [Source:NCBI gene;Acc:100522449]	PC-3p-102262
ENSSSCT00000050632	ssc	ENSSSCG00000010214	ENSSSCG00000010214	cyclin dependent kinase 1 [Source:NCBI gene;Acc:100155762]	PC-3p-102262
ENSSSCT00000050676	ssc	ENSSSCG00000006074	STK3	serine/threonine kinase 3 [Source:NCBI gene;Acc:100524741]	PC-3p-102262
ENSSSCT00000050677	ssc	ENSSSCG00000031219	NAPB	NSF attachment protein beta [Source:NCBI gene;Acc:100515106]	PC-3p-102262
ENSSSCT00000051134	ssc	ENSSSCG00000009994	MTMR3	myotubularin related protein 3 [Source:NCBI gene;Acc:100157292]	PC-3p-102262
ENSSSCT00000051166	ssc	ENSSSCG00000016220	DNPEP	aspartyl aminopeptidase [Source:NCBI gene;Acc:100153171]	PC-3p-102262
ENSSSCT00000051326	ssc	ENSSSCG00000034191	SOX6	SRY-box 6 [Source:NCBI gene;Acc:397173]	PC-3p-102262
ENSSSCT00000051427	ssc	ENSSSCG00000027954	NMU	neuromedin U [Source:NCBI gene;Acc:100523263]	PC-3p-102262
ENSSSCT00000051505	ssc	ENSSSCG00000037185	ENSSSCG00000037185	NA	PC-3p-102262
ENSSSCT00000051663	ssc	ENSSSCG00000035332	ZNF436	zinc finger protein 436 [Source:NCBI gene;Acc:100520912]	PC-3p-102262
ENSSSCT00000051839	ssc	ENSSSCG00000030168	CYP19A1	cytochrome P450 19A1 [Source:NCBI gene;Acc:403331]	PC-3p-102262
ENSSSCT00000051892	ssc	ENSSSCG00000029073	CACNB4	calcium voltage-gated channel auxiliary subunit beta 4 [Source:NCBI gene;Acc:396585]	PC-3p-102262
ENSSSCT00000051957	ssc	ENSSSCG00000034119	MEIG1	meiosis/spermiogenesis associated 1 [Source:NCBI gene;Acc:100626847]	PC-3p-102262
ENSSSCT00000051971	ssc	ENSSSCG00000039045	SLC26A2	solute carrier family 26 member 2 [Source:NCBI gene;Acc:100515885]	PC-3p-102262
ENSSSCT00000052247	ssc	ENSSSCG00000032556	ENSSSCG00000032556	aldolase, fructose-bisphosphate A [Source:NCBI gene;Acc:110260081]	PC-3p-102262
ENSSSCT00000052502	ssc	ENSSSCG00000004516	MBD1	methyl-CpG binding domain protein 1 [Source:NCBI gene;Acc:100156150]	PC-3p-102262
ENSSSCT00000052521	ssc	ENSSSCG00000038872	GMEB1	glucocorticoid modulatory element binding protein 1 [Source:NCBI gene;Acc:110261126]	PC-3p-102262
ENSSSCT00000052789	ssc	ENSSSCG00000033185	PPP2R3A	protein phosphatase 2 regulatory subunit B''alpha [Source:NCBI gene;Acc:102160080]	PC-3p-102262
ENSSSCT00000052989	ssc	ENSSSCG00000040634	ERP44	endoplasmic reticulum protein 44 [Source:NCBI gene;Acc:100192437]	PC-3p-102262
ENSSSCT00000053300	ssc	ENSSSCG00000025788	ENPP4	ectonucleotide pyrophosphatase/phosphodiesterase 4 [Source:NCBI gene;Acc:100738210]	PC-3p-102262
ENSSSCT00000053327	ssc	ENSSSCG00000039969	THAP1	THAP domain containing 1 [Source:NCBI gene;Acc:100621925]	PC-3p-102262
ENSSSCT00000053457	ssc	ENSSSCG00000031902	ENSSSCG00000031902	uncharacterized LOC106508706 [Source:NCBI gene;Acc:106508706]	PC-3p-102262
ENSSSCT00000053630	ssc	ENSSSCG00000008796	RBM47	RNA binding motif protein 47 [Source:NCBI gene;Acc:100513606]	PC-3p-102262
ENSSSCT00000053664	ssc	ENSSSCG00000009160	TACR3	tachykinin receptor 3 [Source:NCBI gene;Acc:100521983]	PC-3p-102262
ENSSSCT00000053754	ssc	ENSSSCG00000033185	PPP2R3A	protein phosphatase 2 regulatory subunit B''alpha [Source:NCBI gene;Acc:102160080]	PC-3p-102262
ENSSSCT00000054000	ssc	ENSSSCG00000031083	ENSSSCG00000031083	SUZ RNA binding domain containing 1 [Source:NCBI gene;Acc:100523067]	PC-3p-102262
ENSSSCT00000054010	ssc	ENSSSCG00000013340	MUC15	mucin 15, cell surface associated [Source:NCBI gene;Acc:102165819]	PC-3p-102262
ENSSSCT00000054105	ssc	ENSSSCG00000029573	NASP	nuclear autoantigenic sperm protein [Source:NCBI gene;Acc:100622547]	PC-3p-102262
ENSSSCT00000054211	ssc	ENSSSCG00000011627	ACPP	acid phosphatase, prostate [Source:NCBI gene;Acc:100302507]	PC-3p-102262
ENSSSCT00000054434	ssc	ENSSSCG00000010250	VPS26A	VPS26, retromer complex component A [Source:NCBI gene;Acc:100155086]	PC-3p-102262
ENSSSCT00000054457	ssc	ENSSSCG00000016676	INMT	indolethylamine N-methyltransferase [Source:NCBI gene;Acc:100512997]	PC-3p-102262
ENSSSCT00000054636	ssc	ENSSSCG00000022492	AMPD3	adenosine monophosphate deaminase 3 [Source:NCBI gene;Acc:100620914]	PC-3p-102262
ENSSSCT00000054646	ssc	ENSSSCG00000032561	PDCD1LG2	programmed cell death 1 ligand 2 [Source:NCBI gene;Acc:574057]	PC-3p-102262
ENSSSCT00000054778	ssc	ENSSSCG00000011166	ZMYND11	zinc finger MYND-type containing 11 [Source:NCBI gene;Acc:100523014]	PC-3p-102262
ENSSSCT00000055121	ssc	ENSSSCG00000035013	ENSSSCG00000035013	NA	PC-3p-102262
ENSSSCT00000055194	ssc	ENSSSCG00000001164	ZNF184	zinc finger protein 184 [Source:NCBI gene;Acc:100620153]	PC-3p-102262
ENSSSCT00000055210	ssc	ENSSSCG00000005084	PPM1A	protein phosphatase, Mg2+/Mn2+ dependent 1A [Source:NCBI gene;Acc:100738389]	PC-3p-102262
ENSSSCT00000055298	ssc	ENSSSCG00000009381	ALG11	ALG11, alpha-1,2-mannosyltransferase [Source:NCBI gene;Acc:100152645]	PC-3p-102262
ENSSSCT00000055328	ssc	ENSSSCG00000001164	ZNF184	zinc finger protein 184 [Source:NCBI gene;Acc:100620153]	PC-3p-102262
ENSSSCT00000055507	ssc	ENSSSCG00000006381	CD84	CD84 molecule [Source:NCBI gene;Acc:100152851]	PC-3p-102262
ENSSSCT00000055574	ssc	ENSSSCG00000024325	SGK2	SGK2, serine/threonine kinase 2 [Source:NCBI gene;Acc:100157757]	PC-3p-102262
ENSSSCT00000055575	ssc	ENSSSCG00000011833	DLG1	discs large MAGUK scaffold protein 1 [Source:NCBI gene;Acc:100157729]	PC-3p-102262
ENSSSCT00000055623	ssc	ENSSSCG00000022492	AMPD3	adenosine monophosphate deaminase 3 [Source:NCBI gene;Acc:100620914]	PC-3p-102262
ENSSSCT00000055721	ssc	ENSSSCG00000009030	PRMT9	protein arginine methyltransferase 9 [Source:NCBI gene;Acc:100521981]	PC-3p-102262
ENSSSCT00000056177	ssc	ENSSSCG00000033951	ENSSSCG00000033951	NA	PC-3p-102262
ENSSSCT00000056209	ssc	ENSSSCG00000023728	TECTA	tubulin-specific chaperone cofactor E-like protein [Source:NCBI gene;Acc:100523684]	PC-3p-102262
ENSSSCT00000056232	ssc	ENSSSCG00000036546	RNF141	ring finger protein 141 [Source:NCBI gene;Acc:100620525]	PC-3p-102262
ENSSSCT00000056265	ssc	ENSSSCG00000040838	AGBL2	ATP/GTP binding protein like 2 [Source:NCBI gene;Acc:100514151]	PC-3p-102262
ENSSSCT00000056314	ssc	ENSSSCG00000017510	CACNB1	calcium voltage-gated channel auxiliary subunit beta 1 [Source:NCBI gene;Acc:100514316]	PC-3p-102262
ENSSSCT00000056386	ssc	ENSSSCG00000039045	SLC26A2	solute carrier family 26 member 2 [Source:NCBI gene;Acc:100515885]	PC-3p-102262
ENSSSCT00000056552	ssc	ENSSSCG00000020906	TNFSF10	TNF superfamily member 10 [Source:NCBI gene;Acc:406191]	PC-3p-102262
ENSSSCT00000056568	ssc	ENSSSCG00000038857	TMIE	transmembrane inner ear [Source:HGNC Symbol;Acc:HGNC:30800]	PC-3p-102262
ENSSSCT00000056599	ssc	ENSSSCG00000036529	ENSSSCG00000036529	RIO kinase 2 [Source:NCBI gene;Acc:100511553]	PC-3p-102262
ENSSSCT00000056672	ssc	ENSSSCG00000011576	HRH1	histamine receptor H1 [Source:NCBI gene;Acc:100523996]	PC-3p-102262
ENSSSCT00000056733	ssc	ENSSSCG00000008796	RBM47	RNA binding motif protein 47 [Source:NCBI gene;Acc:100513606]	PC-3p-102262
ENSSSCT00000056778	ssc	ENSSSCG00000017076	NMUR2	neuromedin U receptor 2 [Source:NCBI gene;Acc:100217382]	PC-3p-102262
ENSSSCT00000056874	ssc	ENSSSCG00000031902	ENSSSCG00000031902	uncharacterized LOC106508706 [Source:NCBI gene;Acc:106508706]	PC-3p-102262
ENSSSCT00000056928	ssc	ENSSSCG00000014046	ZNF346	zinc finger protein 346 [Source:NCBI gene;Acc:100512523]	PC-3p-102262
ENSSSCT00000056984	ssc	ENSSSCG00000013378	ABCC8	ATP binding cassette subfamily C member 8 [Source:NCBI gene;Acc:100158245]	PC-3p-102262
ENSSSCT00000057107	ssc	ENSSSCG00000011833	DLG1	discs large MAGUK scaffold protein 1 [Source:NCBI gene;Acc:100157729]	PC-3p-102262
ENSSSCT00000057132	ssc	ENSSSCG00000016220	DNPEP	aspartyl aminopeptidase [Source:NCBI gene;Acc:100153171]	PC-3p-102262
ENSSSCT00000057390	ssc	ENSSSCG00000000257	ITGB7	integrin subunit beta 7 [Source:NCBI gene;Acc:397221]	PC-3p-102262
ENSSSCT00000057415	ssc	ENSSSCG00000014113	HOMER1	homer scaffold protein 1 [Source:NCBI gene;Acc:100511070]	PC-3p-102262
ENSSSCT00000057492	ssc	ENSSSCG00000027796	SLC22A7	solute carrier family 22 member 7 [Source:NCBI gene;Acc:733693]	PC-3p-102262
ENSSSCT00000057630	ssc	ENSSSCG00000011069	ARMC4	armadillo repeat containing 4 [Source:NCBI gene;Acc:100516925]	PC-3p-102262
ENSSSCT00000057634	ssc	ENSSSCG00000016912	PLPP1	phospholipid phosphatase 1 [Source:NCBI gene;Acc:100515451]	PC-3p-102262
ENSSSCT00000057892	ssc	ENSSSCG00000016214	STK16	serine/threonine kinase 16 [Source:NCBI gene;Acc:100153147]	PC-3p-102262
ENSSSCT00000057912	ssc	ENSSSCG00000004422	CCN6	cellular communication network factor 6 [Source:NCBI gene;Acc:100155801]	PC-3p-102262
ENSSSCT00000057944	ssc	ENSSSCG00000004576	RORA	RAR related orphan receptor A [Source:NCBI gene;Acc:100156637]	PC-3p-102262
ENSSSCT00000058032	ssc	ENSSSCG00000000902	NR2C1	nuclear receptor subfamily 2 group C member 1 [Source:NCBI gene;Acc:100516014]	PC-3p-102262
ENSSSCT00000058036	ssc	ENSSSCG00000037108	RTP1	receptor transporter protein 1 [Source:NCBI gene;Acc:100153318]	PC-3p-102262
ENSSSCT00000058222	ssc	ENSSSCG00000008796	RBM47	RNA binding motif protein 47 [Source:NCBI gene;Acc:100513606]	PC-3p-102262
ENSSSCT00000058308	ssc	ENSSSCG00000035258	RABL3	RAB, member of RAS oncogene family like 3 [Source:NCBI gene;Acc:100624155]	PC-3p-102262
ENSSSCT00000058530	ssc	ENSSSCG00000035332	ZNF436	zinc finger protein 436 [Source:NCBI gene;Acc:100520912]	PC-3p-102262
ENSSSCT00000058668	ssc	ENSSSCG00000011069	ARMC4	armadillo repeat containing 4 [Source:NCBI gene;Acc:100516925]	PC-3p-102262
ENSSSCT00000058750	ssc	ENSSSCG00000009563	TMCO3	transmembrane and coiled-coil domains 3 [Source:NCBI gene;Acc:100620378]	PC-3p-102262
ENSSSCT00000058889	ssc	ENSSSCG00000016157	MYL1	myosin light chain 1 [Source:NCBI gene;Acc:397666]	PC-3p-102262
ENSSSCT00000059199	ssc	ENSSSCG00000008394	FANCL	FA complementation group L [Source:NCBI gene;Acc:100526164]	PC-3p-102262
ENSSSCT00000059365	ssc	ENSSSCG00000015780	STOX2	storkhead box 2 [Source:NCBI gene;Acc:100156897]	PC-3p-102262
ENSSSCT00000059390	ssc	ENSSSCG00000009381	ALG11	ALG11, alpha-1,2-mannosyltransferase [Source:NCBI gene;Acc:100152645]	PC-3p-102262
ENSSSCT00000059442	ssc	ENSSSCG00000039854	ENSSSCG00000039854	transmembrane protein 56 [Source:NCBI gene;Acc:106507461]	PC-3p-102262
ENSSSCT00000059661	ssc	ENSSSCG00000034217	SKA2	spindle and kinetochore associated complex subunit 2 [Source:NCBI gene;Acc:100520695]	PC-3p-102262
ENSSSCT00000059783	ssc	ENSSSCG00000039045	SLC26A2	solute carrier family 26 member 2 [Source:NCBI gene;Acc:100515885]	PC-3p-102262
ENSSSCT00000059932	ssc	ENSSSCG00000033860	ZMAT3	zinc finger matrin-type 3 [Source:NCBI gene;Acc:100621584]	PC-3p-102262
ENSSSCT00000059940	ssc	ENSSSCG00000033562	GJB7	gap junction protein beta 7 [Source:NCBI gene;Acc:100156827]	PC-3p-102262
ENSSSCT00000059993	ssc	ENSSSCG00000011400	SEMA3B	semaphorin 3B [Source:NCBI gene;Acc:100153200]	PC-3p-102262
ENSSSCT00000060239	ssc	ENSSSCG00000032424	NUDT16	nudix hydrolase 16 [Source:NCBI gene;Acc:100152693]	PC-3p-102262
ENSSSCT00000060272	ssc	ENSSSCG00000017403	STAT3	signal transducer and activator of transcription 3 [Source:NCBI gene;Acc:733648]	PC-3p-102262
ENSSSCT00000060311	ssc	ENSSSCG00000010488	CYP2C49	cytochrome P450 2C49 [Source:NCBI gene;Acc:403215]	PC-3p-102262
ENSSSCT00000060372	ssc	ENSSSCG00000009563	TMCO3	transmembrane and coiled-coil domains 3 [Source:NCBI gene;Acc:100620378]	PC-3p-102262
ENSSSCT00000060375	ssc	ENSSSCG00000011166	ZMYND11	zinc finger MYND-type containing 11 [Source:NCBI gene;Acc:100523014]	PC-3p-102262
ENSSSCT00000060553	ssc	ENSSSCG00000015780	STOX2	storkhead box 2 [Source:NCBI gene;Acc:100156897]	PC-3p-102262
ENSSSCT00000060595	ssc	ENSSSCG00000001004	SLC22A23	solute carrier family 22 member 23 [Source:NCBI gene;Acc:100152838]	PC-3p-102262
ENSSSCT00000060597	ssc	ENSSSCG00000015873	ACVR1C	activin A receptor type 1C [Source:NCBI gene;Acc:100156756]	PC-3p-102262
ENSSSCT00000060775	ssc	ENSSSCG00000009192	PDLIM5	PDZ and LIM domain 5 [Source:NCBI gene;Acc:100515041]	PC-3p-102262
ENSSSCT00000060827	ssc	ENSSSCG00000034191	SOX6	SRY-box 6 [Source:NCBI gene;Acc:397173]	PC-3p-102262
ENSSSCT00000060841	ssc	ENSSSCG00000014137	HAPLN1	hyaluronan and proteoglycan link protein 1 [Source:NCBI gene;Acc:445513]	PC-3p-102262
ENSSSCT00000061024	ssc	ENSSSCG00000010488	CYP2C49	cytochrome P450 2C49 [Source:NCBI gene;Acc:403215]	PC-3p-102262
ENSSSCT00000061404	ssc	ENSSSCG00000039045	SLC26A2	solute carrier family 26 member 2 [Source:NCBI gene;Acc:100515885]	PC-3p-102262
ENSSSCT00000061473	ssc	ENSSSCG00000024325	SGK2	SGK2, serine/threonine kinase 2 [Source:NCBI gene;Acc:100157757]	PC-3p-102262
ENSSSCT00000061474	ssc	ENSSSCG00000032832	TEX36	testis expressed 36 [Source:HGNC Symbol;Acc:HGNC:31653]	PC-3p-102262
ENSSSCT00000061511	ssc	ENSSSCG00000020845	CDH9	cadherin 9 [Source:NCBI gene;Acc:100626823]	PC-3p-102262
ENSSSCT00000061558	ssc	ENSSSCG00000010585	ACTR1A	ARP1 actin related protein 1 homolog A [Source:NCBI gene;Acc:100156619]	PC-3p-102262
ENSSSCT00000061568	ssc	ENSSSCG00000009655	EBF2	EBF transcription factor 2 [Source:NCBI gene;Acc:100155094]	PC-3p-102262
ENSSSCT00000061599	ssc	ENSSSCG00000039854	ENSSSCG00000039854	transmembrane protein 56 [Source:NCBI gene;Acc:106507461]	PC-3p-102262
ENSSSCT00000061712	ssc	ENSSSCG00000026596	SYNRG	synergin gamma [Source:NCBI gene;Acc:100624012]	PC-3p-102262
ENSSSCT00000061814	ssc	ENSSSCG00000033390	ENSSSCG00000033390	zinc finger protein 597 [Source:NCBI gene;Acc:100516601]	PC-3p-102262
ENSSSCT00000061886	ssc	ENSSSCG00000032556	ENSSSCG00000032556	aldolase, fructose-bisphosphate A [Source:NCBI gene;Acc:110260081]	PC-3p-102262
ENSSSCT00000061969	ssc	ENSSSCG00000004687	B2M	beta-2-microglobulin [Source:NCBI gene;Acc:110255236]	PC-3p-102262
ENSSSCT00000062458	ssc	ENSSSCG00000031267	NIPAL2	NIPA like domain containing 2 [Source:NCBI gene;Acc:100522074]	PC-3p-102262
ENSSSCT00000062538	ssc	ENSSSCG00000034191	SOX6	SRY-box 6 [Source:NCBI gene;Acc:397173]	PC-3p-102262
ENSSSCT00000062615	ssc	ENSSSCG00000031898	CALHM5	calcium homeostasis modulator family member 5 [Source:NCBI gene;Acc:100738794]	PC-3p-102262
ENSSSCT00000062802	ssc	ENSSSCG00000034739	ENSSSCG00000034739	NA	PC-3p-102262
ENSSSCT00000063244	ssc	ENSSSCG00000036630	GCSAML	germinal center associated signaling and motility like [Source:NCBI gene;Acc:106509430]	PC-3p-102262
ENSSSCT00000063536	ssc	ENSSSCG00000016273	HTR2B	5-hydroxytryptamine receptor 2B [Source:NCBI gene;Acc:396837]	PC-3p-102262
ENSSSCT00000063681	ssc	ENSSSCG00000031518	STARD4	StAR related lipid transfer domain containing 4 [Source:NCBI gene;Acc:100233203]	PC-3p-102262
ENSSSCT00000063778	ssc	ENSSSCG00000030168	CYP19A1	cytochrome P450 19A1 [Source:NCBI gene;Acc:403331]	PC-3p-102262
ENSSSCT00000063818	ssc	ENSSSCG00000011215	OXSM	3-oxoacyl-ACP synthase, mitochondrial [Source:NCBI gene;Acc:102162360]	PC-3p-102262
ENSSSCT00000063832	ssc	ENSSSCG00000000138	PVALB	parvalbumin [Source:NCBI gene;Acc:100157265]	PC-3p-102262
ENSSSCT00000063886	ssc	ENSSSCG00000038076	ATF2	activating transcription factor 2 [Source:NCBI gene;Acc:100513441]	PC-3p-102262
ENSSSCT00000063974	ssc	ENSSSCG00000007094	DZANK1	double zinc ribbon and ankyrin repeat domains 1 [Source:NCBI gene;Acc:100511052]	PC-3p-102262
ENSSSCT00000063991	ssc	ENSSSCG00000031902	ENSSSCG00000031902	uncharacterized LOC106508706 [Source:NCBI gene;Acc:106508706]	PC-3p-102262
ENSSSCT00000064317	ssc	ENSSSCG00000000789	CNTN1	contactin 1 [Source:NCBI gene;Acc:100521555]	PC-3p-102262
ENSSSCT00000064403	ssc	ENSSSCG00000014272	ENSSSCG00000014272	acyl-CoA synthetase long chain family member 6 [Source:NCBI gene;Acc:100522126]	PC-3p-102262
ENSSSCT00000064406	ssc	ENSSSCG00000033185	PPP2R3A	protein phosphatase 2 regulatory subunit B''alpha [Source:NCBI gene;Acc:102160080]	PC-3p-102262
ENSSSCT00000064544	ssc	ENSSSCG00000000837	CHST11	carbohydrate sulfotransferase 11 [Source:NCBI gene;Acc:100157186]	PC-3p-102262
ENSSSCT00000064721	ssc	ENSSSCG00000034191	SOX6	SRY-box 6 [Source:NCBI gene;Acc:397173]	PC-3p-102262
ENSSSCT00000064730	ssc	ENSSSCG00000011069	ARMC4	armadillo repeat containing 4 [Source:NCBI gene;Acc:100516925]	PC-3p-102262
ENSSSCT00000064764	ssc	ENSSSCG00000032556	ENSSSCG00000032556	aldolase, fructose-bisphosphate A [Source:NCBI gene;Acc:110260081]	PC-3p-102262
ENSSSCT00000065069	ssc	ENSSSCG00000031271	STRADB	STE20 related adaptor beta [Source:NCBI gene;Acc:100511661]	PC-3p-102262
ENSSSCT00000065218	ssc	ENSSSCG00000011033	VIM	vimentin [Source:NCBI gene;Acc:100522394]	PC-3p-102262
ENSSSCT00000065813	ssc	ENSSSCG00000011915	GRAMD1C	GRAM domain containing 1C [Source:NCBI gene;Acc:100513240]	PC-3p-102262
ENSSSCT00000065990	ssc	ENSSSCG00000011576	HRH1	histamine receptor H1 [Source:NCBI gene;Acc:100523996]	PC-3p-102262
ENSSSCT00000066204	ssc	ENSSSCG00000003716	SS18	SS18, nBAF chromatin remodeling complex subunit [Source:NCBI gene;Acc:100513410]	PC-3p-102262
ENSSSCT00000066215	ssc	ENSSSCG00000021129	PFKM	phosphofructokinase, muscle [Source:NCBI gene;Acc:733601]	PC-3p-102262
ENSSSCT00000066340	ssc	ENSSSCG00000035332	ZNF436	zinc finger protein 436 [Source:NCBI gene;Acc:100520912]	PC-3p-102262
ENSSSCT00000000096	ssc	ENSSSCG00000000090	CBX7	chromobox 7 [Source:NCBI gene;Acc:100520132]	PC-5p-17154
ENSSSCT00000000139	ssc	ENSSSCG00000000133	TST	thiosulfate sulfurtransferase [Source:NCBI gene;Acc:100153230]	PC-5p-17154
ENSSSCT00000000494	ssc	ENSSSCG00000000458	MON2	MON2 homolog, regulator of endosome-to-Golgi trafficking [Source:NCBI gene;Acc:100154568]	PC-5p-17154
ENSSSCT00000000620	ssc	ENSSSCG00000000576	LDHB	lactate dehydrogenase B [Source:NCBI gene;Acc:102161427]	PC-5p-17154
ENSSSCT00000000696	ssc	ENSSSCG00000000645	GABARAPL1	GABA type A receptor associated protein like 1 [Source:NCBI gene;Acc:100462751]	PC-5p-17154
ENSSSCT00000000919	ssc	ENSSSCG00000000844	NFYB	nuclear transcription factor Y subunit beta [Source:NCBI gene;Acc:100157587]	PC-5p-17154
ENSSSCT00000000950	ssc	ENSSSCG00000000870	ARL1	ADP ribosylation factor like GTPase 1 [Source:NCBI gene;Acc:595113]	PC-5p-17154
ENSSSCT00000001088	ssc	ENSSSCG00000000998	RPP40	ribonuclease P/MRP subunit p40 [Source:NCBI gene;Acc:110255215]	PC-5p-17154
ENSSSCT00000001132	ssc	ENSSSCG00000001038	ENSSSCG00000001038	transmembrane protein 14C [Source:NCBI gene;Acc:100517166]	PC-5p-17154
ENSSSCT00000001533	ssc	ENSSSCG00000001404	TNF	tumor necrosis factor [Source:NCBI gene;Acc:397086]	PC-5p-17154
ENSSSCT00000001607	ssc	ENSSSCG00000027921	ENSSSCG00000027921	butyrophilin-like protein 1 [Source:NCBI gene;Acc:100513868]	PC-5p-17154
ENSSSCT00000002059	ssc	ENSSSCG00000001837	FANCI	FA complementation group I [Source:NCBI gene;Acc:100156260]	PC-5p-17154
ENSSSCT00000002150	ssc	ENSSSCG00000001921	NEO1	neogenin 1 [Source:NCBI gene;Acc:100510914]	PC-5p-17154
ENSSSCT00000002156	ssc	ENSSSCG00000001927	ENSSSCG00000001927	hexosaminidase subunit alpha [Source:NCBI gene;Acc:100142664]	PC-5p-17154
ENSSSCT00000002510	ssc	ENSSSCG00000002254	NR2F2	nuclear receptor subfamily 2 group F member 2 [Source:NCBI gene;Acc:100153983]	PC-5p-17154
ENSSSCT00000002545	ssc	ENSSSCG00000002285	GPHN	gephyrin [Source:NCBI gene;Acc:100153443]	PC-5p-17154
ENSSSCT00000002556	ssc	ENSSSCG00000002295	VTI1B	vesicle transport through interaction with t-SNAREs 1B [Source:NCBI gene;Acc:404692]	PC-5p-17154
ENSSSCT00000002701	ssc	ENSSSCG00000002431	TDP1	tyrosyl-DNA phosphodiesterase 1 [Source:NCBI gene;Acc:100153247]	PC-5p-17154
ENSSSCT00000002733	ssc	ENSSSCG00000002462	ENSSSCG00000002462	cytochrome c oxidase subunit 8C, mitochondrial [Source:NCBI gene;Acc:100157935]	PC-5p-17154
ENSSSCT00000003032	ssc	ENSSSCG00000002736	TAT	tyrosine aminotransferase [Source:NCBI gene;Acc:100511756]	PC-5p-17154
ENSSSCT00000003222	ssc	ENSSSCG00000002917	ENSSSCG00000002917	NFKB inhibitor delta [Source:NCBI gene;Acc:100524441]	PC-5p-17154
ENSSSCT00000003326	ssc	ENSSSCG00000002994	CYP2F1	cytochrome P450 2F3 [Source:NCBI gene;Acc:100523190]	PC-5p-17154
ENSSSCT00000003352	ssc	ENSSSCG00000003018	LIPE	lipase E, hormone sensitive type [Source:NCBI gene;Acc:397583]	PC-5p-17154
ENSSSCT00000003621	ssc	ENSSSCG00000033542	ENSSSCG00000033542	V-set and transmembrane domain-containing protein 1 [Source:NCBI gene;Acc:100622306]	PC-5p-17154
ENSSSCT00000003629	ssc	ENSSSCG00000003268	TSEN34	tRNA splicing endonuclease subunit 34 [Source:NCBI gene;Acc:100518973]	PC-5p-17154
ENSSSCT00000004131	ssc	ENSSSCG00000003731	GAREM1	GRB2 associated regulator of MAPK1 subtype 1 [Source:NCBI gene;Acc:100737982]	PC-5p-17154
ENSSSCT00000004212	ssc	ENSSSCG00000003806	LEPROT	leptin receptor overlapping transcript [Source:NCBI gene;Acc:100270821]	PC-5p-17154
ENSSSCT00000004468	ssc	ENSSSCG00000004040	SLC22A2	solute carrier family 22 member 2 [Source:NCBI gene;Acc:396936]	PC-5p-17154
ENSSSCT00000004596	ssc	ENSSSCG00000004157	IL20RA	interleukin 20 receptor subunit alpha [Source:NCBI gene;Acc:100622457]	PC-5p-17154
ENSSSCT00000004790	ssc	ENSSSCG00000004334	MAP3K7	mitogen-activated protein kinase kinase kinase 7 [Source:NCBI gene;Acc:100135663]	PC-5p-17154
ENSSSCT00000004833	ssc	ENSSSCG00000004373	RTN4IP1	reticulon 4 interacting protein 1 [Source:NCBI gene;Acc:100519752]	PC-5p-17154
ENSSSCT00000004855	ssc	ENSSSCG00000004392	AMD1	adenosylmethionine decarboxylase 1 [Source:NCBI gene;Acc:100155925]	PC-5p-17154
ENSSSCT00000005105	ssc	ENSSSCG00000004622	GNB5	G protein subunit beta 5 [Source:NCBI gene;Acc:100157949]	PC-5p-17154
ENSSSCT00000005158	ssc	ENSSSCG00000004672	GATM	glycine amidinotransferase [Source:NCBI gene;Acc:100126844]	PC-5p-17154
ENSSSCT00000005257	ssc	ENSSSCG00000004758	RHOV	ras homolog family member V [Source:NCBI gene;Acc:100154565]	PC-5p-17154
ENSSSCT00000005260	ssc	ENSSSCG00000004761	ZFYVE19	zinc finger FYVE-type containing 19 [Source:NCBI gene;Acc:100154961]	PC-5p-17154
ENSSSCT00000005396	ssc	ENSSSCG00000004890	SERPINB2	serpin family B member 2 [Source:NCBI gene;Acc:100519286]	PC-5p-17154
ENSSSCT00000005498	ssc	ENSSSCG00000004985	GEMIN2	gem nuclear organelle associated protein 2 [Source:NCBI gene;Acc:100525675]	PC-5p-17154
ENSSSCT00000005541	ssc	ENSSSCG00000005025	TRIM9	tripartite motif containing 9 [Source:NCBI gene;Acc:100153738]	PC-5p-17154
ENSSSCT00000005574	ssc	ENSSSCG00000005057	FBXO34	F-box protein 34 [Source:NCBI gene;Acc:100511360]	PC-5p-17154
ENSSSCT00000005610	ssc	ENSSSCG00000005090	MNAT1	MNAT1, CDK activating kinase assembly factor [Source:NCBI gene;Acc:100310799]	PC-5p-17154
ENSSSCT00000005975	ssc	ENSSSCG00000015368	HDAC9	histone deacetylase 9 [Source:NCBI gene;Acc:100523163]	PC-5p-17154
ENSSSCT00000005984	ssc	ENSSSCG00000005440	ENSSSCG00000005440	family with sequence similarity 206 member A [Source:NCBI gene;Acc:100156819]	PC-5p-17154
ENSSSCT00000006273	ssc	ENSSSCG00000005704	EXOSC2	exosome component 2 [Source:NCBI gene;Acc:100523112]	PC-5p-17154
ENSSSCT00000006757	ssc	ENSSSCG00000006163	PKIA	cAMP-dependent protein kinase inhibitor alpha [Source:NCBI gene;Acc:397408]	PC-5p-17154
ENSSSCT00000006773	ssc	ENSSSCG00000006179	STAU2	staufen double-stranded RNA binding protein 2 [Source:NCBI gene;Acc:100516319]	PC-5p-17154
ENSSSCT00000006883	ssc	ENSSSCG00000006283	SCYL3	SCY1 like pseudokinase 3 [Source:NCBI gene;Acc:100156397]	PC-5p-17154
ENSSSCT00000007072	ssc	ENSSSCG00000006456	FCRL1	Fc receptor-like protein 1 [Source:NCBI gene;Acc:100152824]	PC-5p-17154
ENSSSCT00000007092	ssc	ENSSSCG00000006475	IQGAP3	IQ motif containing GTPase activating protein 3 [Source:NCBI gene;Acc:100515079]	PC-5p-17154
ENSSSCT00000007179	ssc	ENSSSCG00000006554	C1orf43	chromosome 4 C1orf43 homolog [Source:NCBI gene;Acc:100518371]	PC-5p-17154
ENSSSCT00000007351	ssc	ENSSSCG00000006704	ENSSSCG00000006704	neuroblastoma breakpoint family member 6-like [Source:NCBI gene;Acc:100519022]	PC-5p-17154
ENSSSCT00000007427	ssc	ENSSSCG00000006781	CTTNBP2NL	CTTNBP2 N-terminal like [Source:NCBI gene;Acc:100520738]	PC-5p-17154
ENSSSCT00000007503	ssc	ENSSSCG00000006850	FAM102B	family with sequence similarity 102 member B [Source:NCBI gene;Acc:100519836]	PC-5p-17154
ENSSSCT00000007787	ssc	ENSSSCG00000007115	THBD	thrombomodulin [Source:NCBI gene;Acc:100157642]	PC-5p-17154
ENSSSCT00000007995	ssc	ENSSSCG00000007307	ENSSSCG00000007307	NFS1, cysteine desulfurase [Source:NCBI gene;Acc:100156145]	PC-5p-17154
ENSSSCT00000008164	ssc	ENSSSCG00000007460	ARFGEF2	ADP ribosylation factor guanine nucleotide exchange factor 2 [Source:NCBI gene;Acc:100523757]	PC-5p-17154
ENSSSCT00000008195	ssc	ENSSSCG00000007486	CYP24A1	cytochrome P450, family 24, subfamily A, polypeptide 1 [Source:NCBI gene;Acc:397145]	PC-5p-17154
ENSSSCT00000008604	ssc	ENSSSCG00000007854	DCUN1D3	defective in cullin neddylation 1 domain containing 3 [Source:NCBI gene;Acc:100525983]	PC-5p-17154
ENSSSCT00000008705	ssc	ENSSSCG00000007943	NMRAL1	NmrA like redox sensor 1 [Source:NCBI gene;Acc:100511924]	PC-5p-17154
ENSSSCT00000008718	ssc	ENSSSCG00000007955	CLUAP1	clusterin associated protein 1 [Source:NCBI gene;Acc:100514829]	PC-5p-17154
ENSSSCT00000008846	ssc	ENSSSCG00000008073	OMD	osteomodulin [Source:NCBI gene;Acc:100511925]	PC-5p-17154
ENSSSCT00000008863	ssc	ENSSSCG00000008090	IL1A	interleukin 1 alpha [Source:NCBI gene;Acc:397094]	PC-5p-17154
ENSSSCT00000008875	ssc	ENSSSCG00000026954	TMEM87B	transmembrane protein 87B [Source:NCBI gene;Acc:100737870]	PC-5p-17154
ENSSSCT00000008876	ssc	ENSSSCG00000026954	TMEM87B	transmembrane protein 87B [Source:NCBI gene;Acc:100737870]	PC-5p-17154
ENSSSCT00000008901	ssc	ENSSSCG00000008125	NCAPH	non-SMC condensin I complex subunit H [Source:NCBI gene;Acc:100525691]	PC-5p-17154
ENSSSCT00000008914	ssc	ENSSSCG00000008137	ENSSSCG00000008137	LIM zinc finger domain containing 1 [Source:NCBI gene;Acc:100511559]	PC-5p-17154
ENSSSCT00000009047	ssc	ENSSSCG00000008261	HK2	hexokinase 2 [Source:NCBI gene;Acc:494561]	PC-5p-17154
ENSSSCT00000009078	ssc	ENSSSCG00000008289	MTHFD2	methylenetetrahydrofolate dehydrogenase (NADP+ dependent) 2, methenyltetrahydrofolate cyclohydrolase [Source:NCBI gene;Acc:100737806]	PC-5p-17154
ENSSSCT00000009151	ssc	ENSSSCG00000008357	SPRED2	sprouty related EVH1 domain containing 2 [Source:NCBI gene;Acc:100518067]	PC-5p-17154
ENSSSCT00000009183	ssc	ENSSSCG00000008386	KIAA1841	KIAA1841 ortholog [Source:NCBI gene;Acc:100739838]	PC-5p-17154
ENSSSCT00000009231	ssc	ENSSSCG00000008428	MSH2	mutS homolog 2 [Source:NCBI gene;Acc:100337661]	PC-5p-17154
ENSSSCT00000009238	ssc	ENSSSCG00000008437	SOCS5	suppressor of cytokine signaling 5 [Source:NCBI gene;Acc:100302367]	PC-5p-17154
ENSSSCT00000009241	ssc	ENSSSCG00000008440	ENSSSCG00000008440	phosphatidylinositol glycan anchor biosynthesis class F [Source:NCBI gene;Acc:100524018]	PC-5p-17154
ENSSSCT00000009397	ssc	ENSSSCG00000008587	SF3B6	splicing factor 3b subunit 6 [Source:NCBI gene;Acc:100521960]	PC-5p-17154
ENSSSCT00000009435	ssc	ENSSSCG00000008624	LPIN1	lipin 1 [Source:NCBI gene;Acc:100170845]	PC-5p-17154
ENSSSCT00000009450	ssc	ENSSSCG00000008638	YWHAQ	tyrosine 3-monooxygenase/tryptophan 5-monooxygenase activation protein theta [Source:NCBI gene;Acc:100048964]	PC-5p-17154
ENSSSCT00000009852	ssc	ENSSSCG00000008995	LRAT	lecithin retinol acyltransferase [Source:NCBI gene;Acc:100513994]	PC-5p-17154
ENSSSCT00000009861	ssc	ENSSSCG00000009004	SFRP2	secreted frizzled related protein 2 [Source:NCBI gene;Acc:100516027]	PC-5p-17154
ENSSSCT00000009963	ssc	ENSSSCG00000009097	ANXA5	annexin A5 [Source:NCBI gene;Acc:100521982]	PC-5p-17154
ENSSSCT00000010022	ssc	ENSSSCG00000009152	SGMS2	sphingomyelin synthase 2 [Source:NCBI gene;Acc:100518796]	PC-5p-17154
ENSSSCT00000010052	ssc	ENSSSCG00000009179	MTTP	microsomal triglyceride transfer protein [Source:NCBI gene;Acc:397381]	PC-5p-17154
ENSSSCT00000010217	ssc	ENSSSCG00000029456	SLC7A1	solute carrier family 7 member 1 [Source:NCBI gene;Acc:503545]	PC-5p-17154
ENSSSCT00000010279	ssc	ENSSSCG00000009381	ALG11	ALG11, alpha-1,2-mannosyltransferase [Source:NCBI gene;Acc:100152645]	PC-5p-17154
ENSSSCT00000010766	ssc	ENSSSCG00000009823	VPS29	VPS29, retromer complex component [Source:NCBI gene;Acc:100737886]	PC-5p-17154
ENSSSCT00000010894	ssc	ENSSSCG00000009942	DAO	D-amino acid oxidase [Source:NCBI gene;Acc:397134]	PC-5p-17154
ENSSSCT00000010982	ssc	ENSSSCG00000010025	LIMK2	LIM domain kinase 2 [Source:NCBI gene;Acc:100156359]	PC-5p-17154
ENSSSCT00000011055	ssc	ENSSSCG00000010094	SNAP29	synaptosome associated protein 29 [Source:NCBI gene;Acc:100154733]	PC-5p-17154
ENSSSCT00000011106	ssc	ENSSSCG00000010144	ACTN2	actinin alpha 2 [Source:NCBI gene;Acc:100157406]	PC-5p-17154
ENSSSCT00000011122	ssc	ENSSSCG00000010158	ENSSSCG00000010158	translocase of outer mitochondrial membrane 20 [Source:NCBI gene;Acc:100152814]	PC-5p-17154
ENSSSCT00000011376	ssc	ENSSSCG00000010392	CHAT	choline O-acetyltransferase [Source:NCBI gene;Acc:396896]	PC-5p-17154
ENSSSCT00000011416	ssc	ENSSSCG00000010431	A1CF	APOBEC1 complementation factor [Source:NCBI gene;Acc:100155074]	PC-5p-17154
ENSSSCT00000011469	ssc	ENSSSCG00000010481	LGI1	leucine rich glioma inactivated 1 [Source:NCBI gene;Acc:100157335]	PC-5p-17154
ENSSSCT00000011501	ssc	ENSSSCG00000010513	LCOR	ligand-dependent corepressor [Source:NCBI gene;Acc:100627422]	PC-5p-17154
ENSSSCT00000011536	ssc	ENSSSCG00000010545	CPN1	carboxypeptidase N subunit 1 [Source:NCBI gene;Acc:100157984]	PC-5p-17154
ENSSSCT00000011547	ssc	ENSSSCG00000010555	HIF1AN	hypoxia inducible factor 1 subunit alpha inhibitor [Source:NCBI gene;Acc:100155854]	PC-5p-17154
ENSSSCT00000011810	ssc	ENSSSCG00000010794	PALB2	partner and localizer of BRCA2 [Source:NCBI gene;Acc:100523630]	PC-5p-17154
ENSSSCT00000011983	ssc	ENSSSCG00000010948	CTSL	cathepsin L [Source:NCBI gene;Acc:100515919]	PC-5p-17154
ENSSSCT00000012031	ssc	ENSSSCG00000010990	NOL6	nucleolar protein 6 [Source:NCBI gene;Acc:100511276]	PC-5p-17154
ENSSSCT00000012043	ssc	ENSSSCG00000011001	APTX	aprataxin [Source:NCBI gene;Acc:387596]	PC-5p-17154
ENSSSCT00000012075	ssc	ENSSSCG00000011033	VIM	vimentin [Source:NCBI gene;Acc:100522394]	PC-5p-17154
ENSSSCT00000012080	ssc	ENSSSCG00000011037	TMEM236	transmembrane protein 236 [Source:NCBI gene;Acc:100523460]	PC-5p-17154
ENSSSCT00000012274	ssc	ENSSSCG00000011208	ZNF385D	zinc finger protein 385D [Source:NCBI gene;Acc:100520455]	PC-5p-17154
ENSSSCT00000012335	ssc	ENSSSCG00000011267	ENSSSCG00000011267	myelin-associated oligodendrocyte basic protein [Source:NCBI gene;Acc:100152154]	PC-5p-17154
ENSSSCT00000012491	ssc	ENSSSCG00000011411	TMEM115	transmembrane protein 115 [Source:NCBI gene;Acc:100517191]	PC-5p-17154
ENSSSCT00000012539	ssc	ENSSSCG00000011458	ACTR8	ARP8 actin related protein 8 homolog [Source:NCBI gene;Acc:100154005]	PC-5p-17154
ENSSSCT00000012542	ssc	ENSSSCG00000011461	LRTM1	leucine rich repeats and transmembrane domains 1 [Source:NCBI gene;Acc:106505617]	PC-5p-17154
ENSSSCT00000012637	ssc	ENSSSCG00000011546	MTMR14	copine family member 9 [Source:NCBI gene;Acc:100152236]	PC-5p-17154
ENSSSCT00000012748	ssc	ENSSSCG00000011646	KY	kyphoscoliosis peptidase [Source:NCBI gene;Acc:100524398]	PC-5p-17154
ENSSSCT00000012752	ssc	ENSSSCG00000011650	MSL2	MSL complex subunit 2 [Source:NCBI gene;Acc:100155763]	PC-5p-17154
ENSSSCT00000012831	ssc	ENSSSCG00000011721	P2RY1	purinergic receptor P2Y1 [Source:NCBI gene;Acc:503666]	PC-5p-17154
ENSSSCT00000012875	ssc	ENSSSCG00000011764	ENSSSCG00000011764	NADH:ubiquinone oxidoreductase subunit B5 [Source:NCBI gene;Acc:100523751]	PC-5p-17154
ENSSSCT00000012909	ssc	ENSSSCG00000011797	TBCCD1	TBCC domain containing 1 [Source:NCBI gene;Acc:100154090]	PC-5p-17154
ENSSSCT00000012960	ssc	ENSSSCG00000011848	TFRC	transferrin receptor [Source:NCBI gene;Acc:397062]	PC-5p-17154
ENSSSCT00000013006	ssc	ENSSSCG00000011889	GSK3B	glycogen synthase kinase 3 beta [Source:NCBI gene;Acc:100126852]	PC-5p-17154
ENSSSCT00000013019	ssc	ENSSSCG00000032313	POGLUT1	protein O-glucosyltransferase 1 [Source:NCBI gene;Acc:100525611]	PC-5p-17154
ENSSSCT00000013021	ssc	ENSSSCG00000011899	CD80	CD80 molecule [Source:NCBI gene;Acc:397161]	PC-5p-17154
ENSSSCT00000013135	ssc	ENSSSCG00000012004	LIPI	lipase I [Source:NCBI gene;Acc:100154888]	PC-5p-17154
ENSSSCT00000013265	ssc	ENSSSCG00000012126	ENSSSCG00000012126	glycoprotein M6B [Source:NCBI gene;Acc:100155237]	PC-5p-17154
ENSSSCT00000013288	ssc	ENSSSCG00000012149	RBBP7	RB binding protein 7, chromatin remodeling factor [Source:NCBI gene;Acc:100519001]	PC-5p-17154
ENSSSCT00000013293	ssc	ENSSSCG00000012152	ENSSSCG00000012152	Scm polycomb group protein like 1 [Source:NCBI gene;Acc:100521306]	PC-5p-17154
ENSSSCT00000013296	ssc	ENSSSCG00000012155	SCML2	Scm polycomb group protein like 2 [Source:NCBI gene;Acc:100519636]	PC-5p-17154
ENSSSCT00000013564	ssc	ENSSSCG00000012405	RPS4X	ribosomal protein S4 X-linked [Source:NCBI gene;Acc:397611]	PC-5p-17154
ENSSSCT00000013759	ssc	ENSSSCG00000012583	ACSL4	acyl-CoA synthetase long chain family member 4 [Source:NCBI gene;Acc:448980]	PC-5p-17154
ENSSSCT00000014004	ssc	ENSSSCG00000012811	ENSSSCG00000012811	VHL binding protein 1 [Source:NCBI gene;Acc:100514622]	PC-5p-17154
ENSSSCT00000014221	ssc	ENSSSCG00000013010	NAALADL1	N-acetylated alpha-linked acidic dipeptidase like 1 [Source:NCBI gene;Acc:100515250]	PC-5p-17154
ENSSSCT00000014268	ssc	ENSSSCG00000013054	ATL3	atlastin GTPase 3 [Source:NCBI gene;Acc:100512265]	PC-5p-17154
ENSSSCT00000014337	ssc	ENSSSCG00000013117	CBLIF	cobalamin binding intrinsic factor [Source:NCBI gene;Acc:100514273]	PC-5p-17154
ENSSSCT00000014571	ssc	ENSSSCG00000013343	SLC17A6	solute carrier family 17 member 6 [Source:NCBI gene;Acc:100519886]	PC-5p-17154
ENSSSCT00000014932	ssc	ENSSSCG00000027434	ENSSSCG00000027434	olfactomedin 2 [Source:NCBI gene;Acc:100512648]	PC-5p-17154
ENSSSCT00000015052	ssc	ENSSSCG00000013776	DDX39A	DExD-box helicase 39A [Source:NCBI gene;Acc:100515361]	PC-5p-17154
ENSSSCT00000015192	ssc	ENSSSCG00000013906	KXD1	KxDL motif containing 1 [Source:NCBI gene;Acc:100522304]	PC-5p-17154
ENSSSCT00000015416	ssc	ENSSSCG00000014113	HOMER1	homer scaffold protein 1 [Source:NCBI gene;Acc:100511070]	PC-5p-17154
ENSSSCT00000015512	ssc	ENSSSCG00000014197	SLC25A46	solute carrier family 25 member 46 [Source:NCBI gene;Acc:100516066]	PC-5p-17154
ENSSSCT00000015559	ssc	ENSSSCG00000014239	CEP120	centrosomal protein 120 [Source:NCBI gene;Acc:100511682]	PC-5p-17154
ENSSSCT00000015616	ssc	ENSSSCG00000014293	FSTL4	follistatin like 4 [Source:NCBI gene;Acc:100525565]	PC-5p-17154
ENSSSCT00000015652	ssc	ENSSSCG00000014326	KIF20A	kinesin family member 20A [Source:NCBI gene;Acc:100515193]	PC-5p-17154
ENSSSCT00000016277	ssc	ENSSSCG00000014921	PRSS23	serine protease 23 [Source:NCBI gene;Acc:100520683]	PC-5p-17154
ENSSSCT00000016363	ssc	ENSSSCG00000014999	KBTBD3	kelch repeat and BTB domain containing 3 [Source:NCBI gene;Acc:100524698]	PC-5p-17154
ENSSSCT00000016419	ssc	ENSSSCG00000015053	HTR3B	5-hydroxytryptamine receptor 3B [Source:NCBI gene;Acc:100625976]	PC-5p-17154
ENSSSCT00000016433	ssc	ENSSSCG00000015067	APOA5	apolipoprotein A5 [Source:NCBI gene;Acc:100286807]	PC-5p-17154
ENSSSCT00000016458	ssc	ENSSSCG00000040140	CD3E	CD3e molecule [Source:NCBI gene;Acc:397455]	PC-5p-17154
ENSSSCT00000016563	ssc	ENSSSCG00000015197	SPA17	sperm autoantigenic protein 17 [Source:NCBI gene;Acc:100521985]	PC-5p-17154
ENSSSCT00000016695	ssc	ENSSSCG00000015322	TFPI2	tissue factor pathway inhibitor 2 [Source:NCBI gene;Acc:100520144]	PC-5p-17154
ENSSSCT00000016704	ssc	ENSSSCG00000015331	PON2	paraoxonase 2 [Source:NCBI gene;Acc:100142663]	PC-5p-17154
ENSSSCT00000016743	ssc	ENSSSCG00000015368	HDAC9	histone deacetylase 9 [Source:NCBI gene;Acc:100523163]	PC-5p-17154
ENSSSCT00000016771	ssc	ENSSSCG00000015396	SEMA3D	semaphorin 3D [Source:NCBI gene;Acc:100523915]	PC-5p-17154
ENSSSCT00000016789	ssc	ENSSSCG00000015414	FAM185A	family with sequence similarity 185 member A [Source:NCBI gene;Acc:100512804]	PC-5p-17154
ENSSSCT00000016955	ssc	ENSSSCG00000015565	C1orf21	chromosome 9 C1orf21 homolog [Source:NCBI gene;Acc:100516567]	PC-5p-17154
ENSSSCT00000016982	ssc	ENSSSCG00000015589	VASH2	vasohibin 2 [Source:NCBI gene;Acc:100525601]	PC-5p-17154
ENSSSCT00000016986	ssc	ENSSSCG00000015593	NSL1	NSL1, MIS12 kinetochore complex component [Source:NCBI gene;Acc:100525770]	PC-5p-17154
ENSSSCT00000017117	ssc	ENSSSCG00000015717	C1QL2	complement C1q like 2 [Source:NCBI gene;Acc:100738874]	PC-5p-17154
ENSSSCT00000017176	ssc	ENSSSCG00000015775	DCTD	dCMP deaminase [Source:NCBI gene;Acc:100154836]	PC-5p-17154
ENSSSCT00000017187	ssc	ENSSSCG00000015784	ACSL1	acyl-CoA synthetase long chain family member 1 [Source:NCBI gene;Acc:448982]	PC-5p-17154
ENSSSCT00000017196	ssc	ENSSSCG00000015793	UFSP2	UFM1 specific peptidase 2 [Source:NCBI gene;Acc:100517682]	PC-5p-17154
ENSSSCT00000017216	ssc	ENSSSCG00000015808	ADAM9	ADAM metallopeptidase domain 9 [Source:NCBI gene;Acc:397344]	PC-5p-17154
ENSSSCT00000017235	ssc	ENSSSCG00000039480	ERLIN2	ER lipid raft associated 2 [Source:NCBI gene;Acc:100233180]	PC-5p-17154
ENSSSCT00000017250	ssc	ENSSSCG00000015842	PPP2CB	protein phosphatase 2 catalytic subunit beta [Source:NCBI gene;Acc:397136]	PC-5p-17154
ENSSSCT00000017347	ssc	ENSSSCG00000015931	BBS5	Bardet-Biedl syndrome 5 [Source:NCBI gene;Acc:100156983]	PC-5p-17154
ENSSSCT00000017472	ssc	ENSSSCG00000016047	MSTN	myostatin [Source:NCBI gene;Acc:399534]	PC-5p-17154
ENSSSCT00000017514	ssc	ENSSSCG00000016086	C2orf69	chromosome 2 open reading frame 69 [Source:HGNC Symbol;Acc:HGNC:26799]	PC-5p-17154
ENSSSCT00000017562	ssc	ENSSSCG00000016129	GPR1	G protein-coupled receptor 1 [Source:NCBI gene;Acc:100415936]	PC-5p-17154
ENSSSCT00000017712	ssc	ENSSSCG00000016266	CAB39	calcium binding protein 39 [Source:NCBI gene;Acc:100620726]	PC-5p-17154
ENSSSCT00000017775	ssc	ENSSSCG00000016322	ACKR3	atypical chemokine receptor 3 [Source:NCBI gene;Acc:100515346]	PC-5p-17154
ENSSSCT00000017783	ssc	ENSSSCG00000016330	ENSSSCG00000016330	LRR binding FLII interacting protein 1 [Source:NCBI gene;Acc:100517377]	PC-5p-17154
ENSSSCT00000018000	ssc	ENSSSCG00000016532	WDR91	WD repeat domain 91 [Source:NCBI gene;Acc:100524054]	PC-5p-17154
ENSSSCT00000018018	ssc	ENSSSCG00000016548	ENSSSCG00000016548	podocalyxin like [Source:NCBI gene;Acc:100512201]	PC-5p-17154
ENSSSCT00000018112	ssc	ENSSSCG00000016634	CAV1	caveolin 1 [Source:NCBI gene;Acc:404693]	PC-5p-17154
ENSSSCT00000018310	ssc	ENSSSCG00000016817	TARS	threonyl-tRNA synthetase [Source:NCBI gene;Acc:100526191]	PC-5p-17154
ENSSSCT00000018387	ssc	ENSSSCG00000016883	ISL1	ISL LIM homeobox 1 [Source:NCBI gene;Acc:100511417]	PC-5p-17154
ENSSSCT00000018408	ssc	ENSSSCG00000016902	GZMA	granzyme A (granzyme 1, cytotoxic T-lymphocyte-associated serine esterase 3) [Source:NCBI gene;Acc:100233183]	PC-5p-17154
ENSSSCT00000018446	ssc	ENSSSCG00000016938	IPO11	importin 11 [Source:NCBI gene;Acc:100525544]	PC-5p-17154
ENSSSCT00000018462	ssc	ENSSSCG00000016954	ERBIN	erbb2 interacting protein [Source:NCBI gene;Acc:100511418]	PC-5p-17154
ENSSSCT00000018526	ssc	ENSSSCG00000017014	PANK3	pantothenate kinase 3 [Source:NCBI gene;Acc:100512746]	PC-5p-17154
ENSSSCT00000018778	ssc	ENSSSCG00000017249	SSTR2	somatostatin receptor 2 [Source:HGNC Symbol;Acc:HGNC:11331]	PC-5p-17154
ENSSSCT00000018925	ssc	ENSSSCG00000017386	BECN1	beclin 1 [Source:NCBI gene;Acc:733576]	PC-5p-17154
ENSSSCT00000019329	ssc	ENSSSCG00000017758	SPAG5	sperm associated antigen 5 [Source:NCBI gene;Acc:100286810]	PC-5p-17154
ENSSSCT00000019371	ssc	ENSSSCG00000017799	CPD	carboxypeptidase D [Source:NCBI gene;Acc:100517495]	PC-5p-17154
ENSSSCT00000019383	ssc	ENSSSCG00000017810	FAM57A	family with sequence similarity 57 member A [Source:NCBI gene;Acc:100524042]	PC-5p-17154
ENSSSCT00000019441	ssc	ENSSSCG00000017865	CTNS	cystinosin, lysosomal cystine transporter [Source:NCBI gene;Acc:100515235]	PC-5p-17154
ENSSSCT00000019538	ssc	ENSSSCG00000017954	SOX15	SRY-box 15 [Source:NCBI gene;Acc:100522397]	PC-5p-17154
ENSSSCT00000022358	ssc	ENSSSCG00000029343	MFSD11	major facilitator superfamily domain containing 11 [Source:NCBI gene;Acc:100622284]	PC-5p-17154
ENSSSCT00000022568	ssc	ENSSSCG00000029456	SLC7A1	solute carrier family 7 member 1 [Source:NCBI gene;Acc:503545]	PC-5p-17154
ENSSSCT00000022684	ssc	ENSSSCG00000025881	PDHB	pyruvate dehydrogenase E1 beta subunit [Source:NCBI gene;Acc:100516042]	PC-5p-17154
ENSSSCT00000022784	ssc	ENSSSCG00000023351	PLA2G4A	phospholipase A2 group IVA [Source:NCBI gene;Acc:100520687]	PC-5p-17154
ENSSSCT00000022907	ssc	ENSSSCG00000005025	TRIM9	tripartite motif containing 9 [Source:NCBI gene;Acc:100153738]	PC-5p-17154
ENSSSCT00000023145	ssc	ENSSSCG00000023955	RAD51C	RAD51 paralog C [Source:NCBI gene;Acc:100518577]	PC-5p-17154
ENSSSCT00000023253	ssc	ENSSSCG00000025647	SLC35C1	solute carrier family 35 member C1 [Source:NCBI gene;Acc:397229]	PC-5p-17154
ENSSSCT00000023296	ssc	ENSSSCG00000023591	ADGRF2	adhesion G protein-coupled receptor F2 [Source:NCBI gene;Acc:100621059]	PC-5p-17154
ENSSSCT00000023594	ssc	ENSSSCG00000022318	ERG	ETS transcription factor ERG [Source:NCBI gene;Acc:100625364]	PC-5p-17154
ENSSSCT00000024105	ssc	ENSSSCG00000026383	NRP2	neuropilin 2 [Source:NCBI gene;Acc:100622637]	PC-5p-17154
ENSSSCT00000024282	ssc	ENSSSCG00000023582	GPR149	G protein-coupled receptor 149 [Source:NCBI gene;Acc:100533550]	PC-5p-17154
ENSSSCT00000024375	ssc	ENSSSCG00000027074	FER	FER tyrosine kinase [Source:NCBI gene;Acc:100513914]	PC-5p-17154
ENSSSCT00000024415	ssc	ENSSSCG00000028334	KRT74	keratin 74 [Source:NCBI gene;Acc:100511256]	PC-5p-17154
ENSSSCT00000024420	ssc	ENSSSCG00000027053	PACSIN1	protein kinase C and casein kinase substrate in neurons 1 [Source:NCBI gene;Acc:100157037]	PC-5p-17154
ENSSSCT00000024470	ssc	ENSSSCG00000030197	ENSSSCG00000030197	CD2 associated protein [Source:NCBI gene;Acc:100154585]	PC-5p-17154
ENSSSCT00000024615	ssc	ENSSSCG00000021093	ENSSSCG00000021093	chromosome 10 C10orf67 homolog [Source:NCBI gene;Acc:100623946]	PC-5p-17154
ENSSSCT00000024626	ssc	ENSSSCG00000008624	LPIN1	lipin 1 [Source:NCBI gene;Acc:100170845]	PC-5p-17154
ENSSSCT00000024631	ssc	ENSSSCG00000028060	SLC4A8	solute carrier family 4 member 8 [Source:NCBI gene;Acc:100521009]	PC-5p-17154
ENSSSCT00000024741	ssc	ENSSSCG00000028867	PPIL4	peptidylprolyl isomerase like 4 [Source:NCBI gene;Acc:100625026]	PC-5p-17154
ENSSSCT00000024763	ssc	ENSSSCG00000024346	SLC7A3	solute carrier family 7 member 3 [Source:NCBI gene;Acc:100171387]	PC-5p-17154
ENSSSCT00000024779	ssc	ENSSSCG00000012149	RBBP7	RB binding protein 7, chromatin remodeling factor [Source:NCBI gene;Acc:100519001]	PC-5p-17154
ENSSSCT00000024996	ssc	ENSSSCG00000004622	GNB5	G protein subunit beta 5 [Source:NCBI gene;Acc:100157949]	PC-5p-17154
ENSSSCT00000025034	ssc	ENSSSCG00000026954	TMEM87B	transmembrane protein 87B [Source:NCBI gene;Acc:100737870]	PC-5p-17154
ENSSSCT00000025082	ssc	ENSSSCG00000026618	CAVIN2	caveolae associated protein 2 [Source:NCBI gene;Acc:100517010]	PC-5p-17154
ENSSSCT00000025358	ssc	ENSSSCG00000022504	CDON	cell adhesion associated, oncogene regulated [Source:NCBI gene;Acc:100622989]	PC-5p-17154
ENSSSCT00000025385	ssc	ENSSSCG00000022500	IL20RB	interleukin 20 receptor subunit beta [Source:NCBI gene;Acc:100620875]	PC-5p-17154
ENSSSCT00000025432	ssc	ENSSSCG00000028629	ENSSSCG00000028629	defensin beta 121 [Source:NCBI gene;Acc:100188899]	PC-5p-17154
ENSSSCT00000025464	ssc	ENSSSCG00000026695	TNFSF14	TNF superfamily member 14 [Source:NCBI gene;Acc:100519468]	PC-5p-17154
ENSSSCT00000025486	ssc	ENSSSCG00000027051	EMC7	ER membrane protein complex subunit 7 [Source:NCBI gene;Acc:100626410]	PC-5p-17154
ENSSSCT00000025559	ssc	ENSSSCG00000023920	P3H1	prolyl 3-hydroxylase 1 [Source:NCBI gene;Acc:100620503]	PC-5p-17154
ENSSSCT00000026077	ssc	ENSSSCG00000024975	NR5A2	nuclear receptor subfamily 5 group A member 2 [Source:NCBI gene;Acc:100523688]	PC-5p-17154
ENSSSCT00000026212	ssc	ENSSSCG00000037620	ENSSSCG00000037620	lithostathine-like [Source:NCBI gene;Acc:100624628]	PC-5p-17154
ENSSSCT00000026365	ssc	ENSSSCG00000027270	TIMM9	translocase of inner mitochondrial membrane 9 [Source:NCBI gene;Acc:100621083]	PC-5p-17154
ENSSSCT00000026377	ssc	ENSSSCG00000029507	RASGEF1B	RasGEF domain family member 1B [Source:NCBI gene;Acc:100337671]	PC-5p-17154
ENSSSCT00000026428	ssc	ENSSSCG00000025192	RPL9	ribosomal protein L9 [Source:NCBI gene;Acc:100627537]	PC-5p-17154
ENSSSCT00000026657	ssc	ENSSSCG00000029200	TRIM2	tripartite motif containing 2 [Source:NCBI gene;Acc:100627416]	PC-5p-17154
ENSSSCT00000026710	ssc	ENSSSCG00000022353	RAP1GDS1	Rap1 GTPase-GDP dissociation stimulator 1 [Source:NCBI gene;Acc:100622342]	PC-5p-17154
ENSSSCT00000026870	ssc	ENSSSCG00000004373	RTN4IP1	reticulon 4 interacting protein 1 [Source:NCBI gene;Acc:100519752]	PC-5p-17154
ENSSSCT00000027041	ssc	ENSSSCG00000014121	ZFYVE16	zinc finger FYVE-type containing 16 [Source:NCBI gene;Acc:100511806]	PC-5p-17154
ENSSSCT00000027054	ssc	ENSSSCG00000021443	SGK1	serum/glucocorticoid regulated kinase 1 [Source:NCBI gene;Acc:100625739]	PC-5p-17154
ENSSSCT00000027240	ssc	ENSSSCG00000027922	UNC5CL	unc-5 family C-terminal like [Source:NCBI gene;Acc:100737363]	PC-5p-17154
ENSSSCT00000027483	ssc	ENSSSCG00000026900	C15orf41	chromosome 1 C15orf41 homolog [Source:NCBI gene;Acc:100512939]	PC-5p-17154
ENSSSCT00000027612	ssc	ENSSSCG00000023158	RPS27L	ribosomal protein S27 like [Source:NCBI gene;Acc:100738416]	PC-5p-17154
ENSSSCT00000027910	ssc	ENSSSCG00000024384	DCAF12	DDB1 and CUL4 associated factor 12 [Source:NCBI gene;Acc:100523013]	PC-5p-17154
ENSSSCT00000027988	ssc	ENSSSCG00000021005	UBQLN1	ubiquilin 1 [Source:NCBI gene;Acc:100622592]	PC-5p-17154
ENSSSCT00000028213	ssc	ENSSSCG00000022742	PRDX6	peroxiredoxin 6 [Source:NCBI gene;Acc:399538]	PC-5p-17154
ENSSSCT00000028266	ssc	ENSSSCG00000022083	ENSSSCG00000022083	ankyrin repeat and sterile alpha motif domain containing 1B [Source:NCBI gene;Acc:100513089]	PC-5p-17154
ENSSSCT00000028348	ssc	ENSSSCG00000025092	CDK4	cyclin dependent kinase 4 [Source:NCBI gene;Acc:100144492]	PC-5p-17154
ENSSSCT00000028356	ssc	ENSSSCG00000024219	TIGAR	TP53 induced glycolysis regulatory phosphatase [Source:NCBI gene;Acc:100154112]	PC-5p-17154
ENSSSCT00000028499	ssc	ENSSSCG00000026596	SYNRG	synergin gamma [Source:NCBI gene;Acc:100624012]	PC-5p-17154
ENSSSCT00000028573	ssc	ENSSSCG00000024494	ST6GALNAC3	ST6 N-acetylgalactosaminide alpha-2,6-sialyltransferase 3 [Source:NCBI gene;Acc:100512173]	PC-5p-17154
ENSSSCT00000028633	ssc	ENSSSCG00000008007	WDR24	WD repeat domain 24 [Source:NCBI gene;Acc:100510897]	PC-5p-17154
ENSSSCT00000028886	ssc	ENSSSCG00000034139	EYA4	EYA transcriptional coactivator and phosphatase 4 [Source:NCBI gene;Acc:100157256]	PC-5p-17154
ENSSSCT00000028982	ssc	ENSSSCG00000028973	PHACTR4	phosphatase and actin regulator 4 [Source:NCBI gene;Acc:100622686]	PC-5p-17154
ENSSSCT00000029052	ssc	ENSSSCG00000023972	DRAM1	DNA damage regulated autophagy modulator 1 [Source:NCBI gene;Acc:100462750]	PC-5p-17154
ENSSSCT00000029189	ssc	ENSSSCG00000026597	SLC38A4	solute carrier family 38 member 4 [Source:NCBI gene;Acc:100286742]	PC-5p-17154
ENSSSCT00000029337	ssc	ENSSSCG00000021646	KLF9	Kruppel like factor 9 [Source:NCBI gene;Acc:494562]	PC-5p-17154
ENSSSCT00000029355	ssc	ENSSSCG00000026954	TMEM87B	transmembrane protein 87B [Source:NCBI gene;Acc:100737870]	PC-5p-17154
ENSSSCT00000029451	ssc	ENSSSCG00000022083	ENSSSCG00000022083	ankyrin repeat and sterile alpha motif domain containing 1B [Source:NCBI gene;Acc:100513089]	PC-5p-17154
ENSSSCT00000029496	ssc	ENSSSCG00000024663	ENSSSCG00000024663	spindle and centriole associated protein 1 [Source:NCBI gene;Acc:100624928]	PC-5p-17154
ENSSSCT00000029560	ssc	ENSSSCG00000004985	GEMIN2	gem nuclear organelle associated protein 2 [Source:NCBI gene;Acc:100525675]	PC-5p-17154
ENSSSCT00000029680	ssc	ENSSSCG00000028282	SLC1A4	solute carrier family 1 member 4 [Source:NCBI gene;Acc:396600]	PC-5p-17154
ENSSSCT00000029998	ssc	ENSSSCG00000023776	CCSAP	centriole, cilia and spindle associated protein [Source:NCBI gene;Acc:100521297]	PC-5p-17154
ENSSSCT00000030079	ssc	ENSSSCG00000028643	SLC6A20	solute carrier family 6 member 20 [Source:NCBI gene;Acc:100621879]	PC-5p-17154
ENSSSCT00000030240	ssc	ENSSSCG00000028643	SLC6A20	solute carrier family 6 member 20 [Source:NCBI gene;Acc:100621879]	PC-5p-17154
ENSSSCT00000030247	ssc	ENSSSCG00000023091	ENSSSCG00000023091	peroxisomal biogenesis factor 19 [Source:NCBI gene;Acc:100154884]	PC-5p-17154
ENSSSCT00000030703	ssc	ENSSSCG00000023118	BZW2	basic leucine zipper and W2 domains 2 [Source:NCBI gene;Acc:100514864]	PC-5p-17154
ENSSSCT00000030911	ssc	ENSSSCG00000029080	SPTSSB	serine palmitoyltransferase small subunit B [Source:HGNC Symbol;Acc:HGNC:24045]	PC-5p-17154
ENSSSCT00000031143	ssc	ENSSSCG00000026752	BYSL	bystin like [Source:NCBI gene;Acc:100156292]	PC-5p-17154
ENSSSCT00000031238	ssc	ENSSSCG00000026224	ARHGAP31	Rho GTPase activating protein 31 [Source:NCBI gene;Acc:100511412]	PC-5p-17154
ENSSSCT00000031522	ssc	ENSSSCG00000025744	KDSR	3-ketodihydrosphingosine reductase [Source:NCBI gene;Acc:100152988]	PC-5p-17154
ENSSSCT00000031595	ssc	ENSSSCG00000024776	ENSSSCG00000024776	small nuclear ribonucleoprotein polypeptide G [Source:NCBI gene;Acc:100525867]	PC-5p-17154
ENSSSCT00000031666	ssc	ENSSSCG00000024429	SIDT1	SID1 transmembrane family member 1 [Source:NCBI gene;Acc:100625203]	PC-5p-17154
ENSSSCT00000031703	ssc	ENSSSCG00000023591	ADGRF2	adhesion G protein-coupled receptor F2 [Source:NCBI gene;Acc:100621059]	PC-5p-17154
ENSSSCT00000031748	ssc	ENSSSCG00000021852	FAM124B	family with sequence similarity 124 member B [Source:NCBI gene;Acc:100627798]	PC-5p-17154
ENSSSCT00000031794	ssc	ENSSSCG00000025675	EEF2	eukaryotic translation elongation factor 2 [Source:NCBI gene;Acc:100624328]	PC-5p-17154
ENSSSCT00000031820	ssc	ENSSSCG00000026981	MRPS6	mitochondrial ribosomal protein S6 [Source:NCBI gene;Acc:100337666]	PC-5p-17154
ENSSSCT00000031885	ssc	ENSSSCG00000023784	SEMA3C	semaphorin 3C [Source:NCBI gene;Acc:100624508]	PC-5p-17154
ENSSSCT00000032084	ssc	ENSSSCG00000022545	CALM3	calmodulin 3 [Source:NCBI gene;Acc:396838]	PC-5p-17154
ENSSSCT00000032163	ssc	ENSSSCG00000027905	ENSSSCG00000027905	RNA binding motif protein 7 [Source:NCBI gene;Acc:100522453]	PC-5p-17154
ENSSSCT00000032707	ssc	ENSSSCG00000013655	ICAM1	intercellular adhesion molecule 1 [Source:NCBI gene;Acc:396750]	PC-5p-17154
ENSSSCT00000032710	ssc	ENSSSCG00000011848	TFRC	transferrin receptor [Source:NCBI gene;Acc:397062]	PC-5p-17154
ENSSSCT00000032933	ssc	ENSSSCG00000012638	GRIA3	glutamate ionotropic receptor AMPA type subunit 3 [Source:NCBI gene;Acc:100519996]	PC-5p-17154
ENSSSCT00000033030	ssc	ENSSSCG00000011925	CD200R1	CD200 receptor 1 like [Source:NCBI gene;Acc:100516043]	PC-5p-17154
ENSSSCT00000033039	ssc	ENSSSCG00000009584	SEMA4D	semaphorin 4D [Source:NCBI gene;Acc:100152598]	PC-5p-17154
ENSSSCT00000033239	ssc	ENSSSCG00000006061	ENSSSCG00000006061	zinc finger protein 706 [Source:NCBI gene;Acc:100521722]	PC-5p-17154
ENSSSCT00000033410	ssc	ENSSSCG00000012811	ENSSSCG00000012811	VHL binding protein 1 [Source:NCBI gene;Acc:100514622]	PC-5p-17154
ENSSSCT00000033537	ssc	ENSSSCG00000022309	GPR34	G protein-coupled receptor 34 [Source:NCBI gene;Acc:100516349]	PC-5p-17154
ENSSSCT00000033906	ssc	ENSSSCG00000000405	ENSSSCG00000000405	ATP synthase F1 subunit beta [Source:NCBI gene;Acc:100157156]	PC-5p-17154
ENSSSCT00000034004	ssc	ENSSSCG00000012126	ENSSSCG00000012126	glycoprotein M6B [Source:NCBI gene;Acc:100155237]	PC-5p-17154
ENSSSCT00000034196	ssc	ENSSSCG00000012126	ENSSSCG00000012126	glycoprotein M6B [Source:NCBI gene;Acc:100155237]	PC-5p-17154
ENSSSCT00000034436	ssc	ENSSSCG00000012280	UXT	ubiquitously expressed prefoldin like chaperone [Source:NCBI gene;Acc:100522472]	PC-5p-17154
ENSSSCT00000034535	ssc	ENSSSCG00000011848	TFRC	transferrin receptor [Source:NCBI gene;Acc:397062]	PC-5p-17154
ENSSSCT00000034632	ssc	ENSSSCG00000022390	RGN	regucalcin [Source:NCBI gene;Acc:768107]	PC-5p-17154
ENSSSCT00000035101	ssc	ENSSSCG00000012703	RBMXL1	RNA binding motif protein X-linked [Source:NCBI gene;Acc:100158042]	PC-5p-17154
ENSSSCT00000035193	ssc	ENSSSCG00000004334	MAP3K7	mitogen-activated protein kinase kinase kinase 7 [Source:NCBI gene;Acc:100135663]	PC-5p-17154
ENSSSCT00000035199	ssc	ENSSSCG00000012811	ENSSSCG00000012811	VHL binding protein 1 [Source:NCBI gene;Acc:100514622]	PC-5p-17154
ENSSSCT00000035590	ssc	ENSSSCG00000010872	AKT3	AKT serine/threonine kinase 3 [Source:NCBI gene;Acc:100513811]	PC-5p-17154
ENSSSCT00000035708	ssc	ENSSSCG00000022309	GPR34	G protein-coupled receptor 34 [Source:NCBI gene;Acc:100516349]	PC-5p-17154
ENSSSCT00000035747	ssc	ENSSSCG00000012703	RBMXL1	RNA binding motif protein X-linked [Source:NCBI gene;Acc:100158042]	PC-5p-17154
ENSSSCT00000035796	ssc	ENSSSCG00000012203	TAB3	TGF-beta activated kinase 1 (MAP3K7) binding protein 3 [Source:NCBI gene;Acc:100517796]	PC-5p-17154
ENSSSCT00000035933	ssc	ENSSSCG00000030998	WIF1	WNT inhibitory factor 1 [Source:NCBI gene;Acc:100512657]	PC-5p-17154
ENSSSCT00000036560	ssc	ENSSSCG00000012638	GRIA3	glutamate ionotropic receptor AMPA type subunit 3 [Source:NCBI gene;Acc:100519996]	PC-5p-17154
ENSSSCT00000036699	ssc	ENSSSCG00000002457	ITPK1	inositol-tetrakisphosphate 1-kinase [Source:NCBI gene;Acc:100152339]	PC-5p-17154
ENSSSCT00000036711	ssc	ENSSSCG00000023582	GPR149	G protein-coupled receptor 149 [Source:NCBI gene;Acc:100533550]	PC-5p-17154
ENSSSCT00000036739	ssc	ENSSSCG00000026596	SYNRG	synergin gamma [Source:NCBI gene;Acc:100624012]	PC-5p-17154
ENSSSCT00000036746	ssc	ENSSSCG00000038418	ENSSSCG00000038418	C-type lectin domain family 4 member E [Source:NCBI gene;Acc:110260748]	PC-5p-17154
ENSSSCT00000036886	ssc	ENSSSCG00000016057	STAT1	signal transducer and activator of transcription 1 [Source:NCBI gene;Acc:396655]	PC-5p-17154
ENSSSCT00000036887	ssc	ENSSSCG00000034139	EYA4	EYA transcriptional coactivator and phosphatase 4 [Source:NCBI gene;Acc:100157256]	PC-5p-17154
ENSSSCT00000036915	ssc	ENSSSCG00000039290	MTPN	myotrophin [Source:NCBI gene;Acc:100521697]	PC-5p-17154
ENSSSCT00000036929	ssc	ENSSSCG00000036270	ATP6V1G3	ATPase H+ transporting V1 subunit G3 [Source:NCBI gene;Acc:100522819]	PC-5p-17154
ENSSSCT00000037009	ssc	ENSSSCG00000011546	MTMR14	copine family member 9 [Source:NCBI gene;Acc:100152236]	PC-5p-17154
ENSSSCT00000037135	ssc	ENSSSCG00000015808	ADAM9	ADAM metallopeptidase domain 9 [Source:NCBI gene;Acc:397344]	PC-5p-17154
ENSSSCT00000037150	ssc	ENSSSCG00000022849	IL2RA	interleukin 2 receptor subunit alpha [Source:NCBI gene;Acc:396814]	PC-5p-17154
ENSSSCT00000037164	ssc	ENSSSCG00000021646	KLF9	Kruppel like factor 9 [Source:NCBI gene;Acc:494562]	PC-5p-17154
ENSSSCT00000037170	ssc	ENSSSCG00000006612	S100A10	S100 calcium binding protein A10 [Source:NCBI gene;Acc:100515138]	PC-5p-17154
ENSSSCT00000037228	ssc	ENSSSCG00000021443	SGK1	serum/glucocorticoid regulated kinase 1 [Source:NCBI gene;Acc:100625739]	PC-5p-17154
ENSSSCT00000037236	ssc	ENSSSCG00000011448	GLT8D1	glycosyltransferase 8 domain containing 1 [Source:NCBI gene;Acc:100158029]	PC-5p-17154
ENSSSCT00000037267	ssc	ENSSSCG00000016129	GPR1	G protein-coupled receptor 1 [Source:NCBI gene;Acc:100415936]	PC-5p-17154
ENSSSCT00000037439	ssc	ENSSSCG00000034692	SH3BP4	SH3 domain binding protein 4 [Source:NCBI gene;Acc:110256943]	PC-5p-17154
ENSSSCT00000037443	ssc	ENSSSCG00000005184	SNAPC3	small nuclear RNA activating complex polypeptide 3 [Source:NCBI gene;Acc:100156386]	PC-5p-17154
ENSSSCT00000037470	ssc	ENSSSCG00000011001	APTX	aprataxin [Source:NCBI gene;Acc:387596]	PC-5p-17154
ENSSSCT00000037534	ssc	ENSSSCG00000007943	NMRAL1	NmrA like redox sensor 1 [Source:NCBI gene;Acc:100511924]	PC-5p-17154
ENSSSCT00000037557	ssc	ENSSSCG00000033104	ENSSSCG00000033104	uncharacterized LOC106504483 [Source:NCBI gene;Acc:106504483]	PC-5p-17154
ENSSSCT00000037573	ssc	ENSSSCG00000036106	TUBG2	tubulin gamma 2 [Source:HGNC Symbol;Acc:HGNC:12419]	PC-5p-17154
ENSSSCT00000037616	ssc	ENSSSCG00000016057	STAT1	signal transducer and activator of transcription 1 [Source:NCBI gene;Acc:396655]	PC-5p-17154
ENSSSCT00000037646	ssc	ENSSSCG00000021443	SGK1	serum/glucocorticoid regulated kinase 1 [Source:NCBI gene;Acc:100625739]	PC-5p-17154
ENSSSCT00000037652	ssc	ENSSSCG00000006554	C1orf43	chromosome 4 C1orf43 homolog [Source:NCBI gene;Acc:100518371]	PC-5p-17154
ENSSSCT00000037656	ssc	ENSSSCG00000009077	HSPA4L	polo like kinase 4 [Source:NCBI gene;Acc:100517044]	PC-5p-17154
ENSSSCT00000037817	ssc	ENSSSCG00000001009	RIPK1	receptor interacting serine/threonine kinase 1 [Source:NCBI gene;Acc:100524751]	PC-5p-17154
ENSSSCT00000037858	ssc	ENSSSCG00000033741	NIP7	NIP7, nucleolar pre-rRNA processing protein [Source:NCBI gene;Acc:595107]	PC-5p-17154
ENSSSCT00000037875	ssc	ENSSSCG00000008281	RTKN	rhotekin [Source:NCBI gene;Acc:100518548]	PC-5p-17154
ENSSSCT00000037919	ssc	ENSSSCG00000007173	IDH3B	isocitrate dehydrogenase 3 (NAD(+)) beta [Source:NCBI gene;Acc:733641]	PC-5p-17154
ENSSSCT00000037931	ssc	ENSSSCG00000009115	NDST3	N-deacetylase and N-sulfotransferase 3 [Source:NCBI gene;Acc:100525060]	PC-5p-17154
ENSSSCT00000037964	ssc	ENSSSCG00000023715	GNS	glucosamine (N-acetyl)-6-sulfatase [Source:NCBI gene;Acc:100623722]	PC-5p-17154
ENSSSCT00000037975	ssc	ENSSSCG00000037746	NHLRC3	NHL repeat containing 3 [Source:HGNC Symbol;Acc:HGNC:33751]	PC-5p-17154
ENSSSCT00000037982	ssc	ENSSSCG00000040838	AGBL2	ATP/GTP binding protein like 2 [Source:NCBI gene;Acc:100514151]	PC-5p-17154
ENSSSCT00000038082	ssc	ENSSSCG00000022083	ENSSSCG00000022083	ankyrin repeat and sterile alpha motif domain containing 1B [Source:NCBI gene;Acc:100513089]	PC-5p-17154
ENSSSCT00000038118	ssc	ENSSSCG00000008995	LRAT	lecithin retinol acyltransferase [Source:NCBI gene;Acc:100513994]	PC-5p-17154
ENSSSCT00000038132	ssc	ENSSSCG00000016883	ISL1	ISL LIM homeobox 1 [Source:NCBI gene;Acc:100511417]	PC-5p-17154
ENSSSCT00000038141	ssc	ENSSSCG00000013906	KXD1	KxDL motif containing 1 [Source:NCBI gene;Acc:100522304]	PC-5p-17154
ENSSSCT00000038152	ssc	ENSSSCG00000016938	IPO11	importin 11 [Source:NCBI gene;Acc:100525544]	PC-5p-17154
ENSSSCT00000038182	ssc	ENSSSCG00000039480	ERLIN2	ER lipid raft associated 2 [Source:NCBI gene;Acc:100233180]	PC-5p-17154
ENSSSCT00000038183	ssc	ENSSSCG00000036402	MYL9	myosin light chain 9 [Source:NCBI gene;Acc:100157760]	PC-5p-17154
ENSSSCT00000038212	ssc	ENSSSCG00000036385	BET1	Bet1 golgi vesicular membrane trafficking protein [Source:NCBI gene;Acc:100522390]	PC-5p-17154
ENSSSCT00000038218	ssc	ENSSSCG00000005427	FKTN	fukutin [Source:NCBI gene;Acc:100521942]	PC-5p-17154
ENSSSCT00000038285	ssc	ENSSSCG00000013849	TPM4	tropomyosin 4 [Source:NCBI gene;Acc:397608]	PC-5p-17154
ENSSSCT00000038355	ssc	ENSSSCG00000001837	FANCI	FA complementation group I [Source:NCBI gene;Acc:100156260]	PC-5p-17154
ENSSSCT00000038410	ssc	ENSSSCG00000010545	CPN1	carboxypeptidase N subunit 1 [Source:NCBI gene;Acc:100157984]	PC-5p-17154
ENSSSCT00000038420	ssc	ENSSSCG00000001921	NEO1	neogenin 1 [Source:NCBI gene;Acc:100510914]	PC-5p-17154
ENSSSCT00000038553	ssc	ENSSSCG00000014239	CEP120	centrosomal protein 120 [Source:NCBI gene;Acc:100511682]	PC-5p-17154
ENSSSCT00000038577	ssc	ENSSSCG00000006983	CNOT7	CCR4-NOT transcription complex subunit 7 [Source:NCBI gene;Acc:100154442]	PC-5p-17154
ENSSSCT00000038620	ssc	ENSSSCG00000001921	NEO1	neogenin 1 [Source:NCBI gene;Acc:100510914]	PC-5p-17154
ENSSSCT00000038822	ssc	ENSSSCG00000038521	CHAC1	ChaC glutathione specific gamma-glutamylcyclotransferase 1 [Source:NCBI gene;Acc:100524723]	PC-5p-17154
ENSSSCT00000038996	ssc	ENSSSCG00000006193	TRAM1	translocation associated membrane protein 1 [Source:NCBI gene;Acc:100151996]	PC-5p-17154
ENSSSCT00000039026	ssc	ENSSSCG00000040883	TMEM199	transmembrane protein 199 [Source:NCBI gene;Acc:100623454]	PC-5p-17154
ENSSSCT00000039208	ssc	ENSSSCG00000040088	ENSSSCG00000040088	glycine N-acyltransferase-like [Source:NCBI gene;Acc:100518644]	PC-5p-17154
ENSSSCT00000039220	ssc	ENSSSCG00000007965	ZNF200	zinc finger protein 200 [Source:NCBI gene;Acc:102158823]	PC-5p-17154
ENSSSCT00000039244	ssc	ENSSSCG00000037426	ENSSSCG00000037426	leukocyte immunoglobulin-like receptor subfamily A member 6 [Source:NCBI gene;Acc:100624191]	PC-5p-17154
ENSSSCT00000039306	ssc	ENSSSCG00000023727	TRIM37	tripartite motif containing 37 [Source:NCBI gene;Acc:106505457]	PC-5p-17154
ENSSSCT00000039329	ssc	ENSSSCG00000021443	SGK1	serum/glucocorticoid regulated kinase 1 [Source:NCBI gene;Acc:100625739]	PC-5p-17154
ENSSSCT00000039334	ssc	ENSSSCG00000000576	LDHB	lactate dehydrogenase B [Source:NCBI gene;Acc:102161427]	PC-5p-17154
ENSSSCT00000039364	ssc	ENSSSCG00000011889	GSK3B	glycogen synthase kinase 3 beta [Source:NCBI gene;Acc:100126852]	PC-5p-17154
ENSSSCT00000039409	ssc	ENSSSCG00000032781	SRSF12	serine and arginine rich splicing factor 12 [Source:NCBI gene;Acc:100152352]	PC-5p-17154
ENSSSCT00000039464	ssc	ENSSSCG00000033649	ENSSSCG00000033649	NA	PC-5p-17154
ENSSSCT00000039531	ssc	ENSSSCG00000024429	SIDT1	SID1 transmembrane family member 1 [Source:NCBI gene;Acc:100625203]	PC-5p-17154
ENSSSCT00000039542	ssc	ENSSSCG00000032166	ENSSSCG00000032166	ATP synthase peripheral stalk subunit d [Source:NCBI gene;Acc:100512624]	PC-5p-17154
ENSSSCT00000039578	ssc	ENSSSCG00000035366	MFHAS1	malignant fibrous histiocytoma amplified sequence 1 [Source:NCBI gene;Acc:100623863]	PC-5p-17154
ENSSSCT00000039626	ssc	ENSSSCG00000026695	TNFSF14	TNF superfamily member 14 [Source:NCBI gene;Acc:100519468]	PC-5p-17154
ENSSSCT00000039642	ssc	ENSSSCG00000039245	RIMS3	regulating synaptic membrane exocytosis 3 [Source:NCBI gene;Acc:100511883]	PC-5p-17154
ENSSSCT00000039671	ssc	ENSSSCG00000000458	MON2	MON2 homolog, regulator of endosome-to-Golgi trafficking [Source:NCBI gene;Acc:100154568]	PC-5p-17154
ENSSSCT00000039694	ssc	ENSSSCG00000023118	BZW2	basic leucine zipper and W2 domains 2 [Source:NCBI gene;Acc:100514864]	PC-5p-17154
ENSSSCT00000039750	ssc	ENSSSCG00000011854	LRCH3	leucine rich repeats and calponin homology domain containing 3 [Source:NCBI gene;Acc:100514426]	PC-5p-17154
ENSSSCT00000039830	ssc	ENSSSCG00000037190	TAGLN3	transgelin 3 [Source:NCBI gene;Acc:100737002]	PC-5p-17154
ENSSSCT00000039838	ssc	ENSSSCG00000036115	ENSSSCG00000036115	protein phosphatase 3 regulatory subunit B, alpha [Source:NCBI gene;Acc:100627903]	PC-5p-17154
ENSSSCT00000039899	ssc	ENSSSCG00000004049	ACAT2	acetyl-CoA acetyltransferase 2 [Source:NCBI gene;Acc:100152303]	PC-5p-17154
ENSSSCT00000039964	ssc	ENSSSCG00000033144	YTHDF3	YTH N6-methyladenosine RNA binding protein 3 [Source:NCBI gene;Acc:106510070]	PC-5p-17154
ENSSSCT00000040008	ssc	ENSSSCG00000036098	NKX6-2	NK6 homeobox 2 [Source:NCBI gene;Acc:106506164]	PC-5p-17154
ENSSSCT00000040045	ssc	ENSSSCG00000017865	CTNS	cystinosin, lysosomal cystine transporter [Source:NCBI gene;Acc:100515235]	PC-5p-17154
ENSSSCT00000040053	ssc	ENSSSCG00000031304	TCAIM	T cell activation inhibitor, mitochondrial [Source:NCBI gene;Acc:100627345]	PC-5p-17154
ENSSSCT00000040136	ssc	ENSSSCG00000034318	MRPS25	mitochondrial ribosomal protein S25 [Source:NCBI gene;Acc:100628134]	PC-5p-17154
ENSSSCT00000040144	ssc	ENSSSCG00000030044	TMEM184C	transmembrane protein 184C [Source:NCBI gene;Acc:100621783]	PC-5p-17154
ENSSSCT00000040145	ssc	ENSSSCG00000005106	NTRK3	neurotrophic receptor tyrosine kinase 3 [Source:NCBI gene;Acc:397511]	PC-5p-17154
ENSSSCT00000040146	ssc	ENSSSCG00000036673	PPT1	palmitoyl-protein thioesterase 1 [Source:NCBI gene;Acc:100517533]	PC-5p-17154
ENSSSCT00000040188	ssc	ENSSSCG00000005959	FAM49B	family with sequence similarity 49 member B [Source:NCBI gene;Acc:100157574]	PC-5p-17154
ENSSSCT00000040219	ssc	ENSSSCG00000036219	GJD2	gap junction protein delta 2 [Source:NCBI gene;Acc:100157488]	PC-5p-17154
ENSSSCT00000040222	ssc	ENSSSCG00000031707	CTDSP2	CTD small phosphatase 2 [Source:NCBI gene;Acc:100624883]	PC-5p-17154
ENSSSCT00000040226	ssc	ENSSSCG00000029602	WDR37	WD repeat domain 37 [Source:NCBI gene;Acc:100625330]	PC-5p-17154
ENSSSCT00000040256	ssc	ENSSSCG00000008995	LRAT	lecithin retinol acyltransferase [Source:NCBI gene;Acc:100513994]	PC-5p-17154
ENSSSCT00000040278	ssc	ENSSSCG00000011546	MTMR14	copine family member 9 [Source:NCBI gene;Acc:100152236]	PC-5p-17154
ENSSSCT00000040406	ssc	ENSSSCG00000011194	ANKRD28	ankyrin repeat domain 28 [Source:NCBI gene;Acc:100152333]	PC-5p-17154
ENSSSCT00000040413	ssc	ENSSSCG00000011917	NAA50	N(alpha)-acetyltransferase 50, NatE catalytic subunit [Source:NCBI gene;Acc:100513438]	PC-5p-17154
ENSSSCT00000040483	ssc	ENSSSCG00000007955	CLUAP1	clusterin associated protein 1 [Source:NCBI gene;Acc:100514829]	PC-5p-17154
ENSSSCT00000040535	ssc	ENSSSCG00000004596	LIPC	lipase C, hepatic type [Source:NCBI gene;Acc:100233189]	PC-5p-17154
ENSSSCT00000040540	ssc	ENSSSCG00000011450	ITIH1	inter-alpha-trypsin inhibitor heavy chain 1 [Source:NCBI gene;Acc:396963]	PC-5p-17154
ENSSSCT00000040553	ssc	ENSSSCG00000036659	NIPSNAP2	nipsnap homolog 2 [Source:NCBI gene;Acc:100520953]	PC-5p-17154
ENSSSCT00000040606	ssc	ENSSSCG00000039107	ENSSSCG00000039107	kinetochore scaffold 1 [Source:NCBI gene;Acc:100626221]	PC-5p-17154
ENSSSCT00000040625	ssc	ENSSSCG00000034200	SEC22C	SEC22 homolog C, vesicle trafficking protein [Source:NCBI gene;Acc:100155377]	PC-5p-17154
ENSSSCT00000040639	ssc	ENSSSCG00000037351	ENSSSCG00000037351	probable G-protein coupled receptor 148 [Source:NCBI gene;Acc:110257072]	PC-5p-17154
ENSSSCT00000040658	ssc	ENSSSCG00000039714	MIPOL1	mirror-image polydactyly 1 [Source:NCBI gene;Acc:100153333]	PC-5p-17154
ENSSSCT00000040660	ssc	ENSSSCG00000040736	EPGN	epithelial mitogen [Source:NCBI gene;Acc:102161388]	PC-5p-17154
ENSSSCT00000040807	ssc	ENSSSCG00000000040	ENSSSCG00000000040	septin 3 [Source:NCBI gene;Acc:100157034]	PC-5p-17154
ENSSSCT00000040849	ssc	ENSSSCG00000005184	SNAPC3	small nuclear RNA activating complex polypeptide 3 [Source:NCBI gene;Acc:100156386]	PC-5p-17154
ENSSSCT00000040881	ssc	ENSSSCG00000011511	FRMD4B	FERM domain containing 4B [Source:NCBI gene;Acc:100524460]	PC-5p-17154
ENSSSCT00000040883	ssc	ENSSSCG00000025901	LCLAT1	lysocardiolipin acyltransferase 1 [Source:NCBI gene;Acc:100217396]	PC-5p-17154
ENSSSCT00000040992	ssc	ENSSSCG00000038646	ENSSSCG00000038646	ENAH, actin regulator [Source:NCBI gene;Acc:100525245]	PC-5p-17154
ENSSSCT00000041046	ssc	ENSSSCG00000033144	YTHDF3	YTH N6-methyladenosine RNA binding protein 3 [Source:NCBI gene;Acc:106510070]	PC-5p-17154
ENSSSCT00000041102	ssc	ENSSSCG00000004516	MBD1	methyl-CpG binding domain protein 1 [Source:NCBI gene;Acc:100156150]	PC-5p-17154
ENSSSCT00000041134	ssc	ENSSSCG00000015818	DDHD2	DDHD domain containing 2 [Source:NCBI gene;Acc:100156104]	PC-5p-17154
ENSSSCT00000041178	ssc	ENSSSCG00000033057	ANAPC13	anaphase promoting complex subunit 13 [Source:NCBI gene;Acc:100415776]	PC-5p-17154
ENSSSCT00000041214	ssc	ENSSSCG00000011458	ACTR8	ARP8 actin related protein 8 homolog [Source:NCBI gene;Acc:100154005]	PC-5p-17154
ENSSSCT00000041345	ssc	ENSSSCG00000013457	DOT1L	DOT1 like histone lysine methyltransferase [Source:NCBI gene;Acc:100738665]	PC-5p-17154
ENSSSCT00000041369	ssc	ENSSSCG00000011147	ENSSSCG00000011147	aldo-keto reductase family 1, member C1 [Source:NCBI gene;Acc:733634]	PC-5p-17154
ENSSSCT00000041428	ssc	ENSSSCG00000015483	EEF1AKNMT	eEF1A lysine and N-terminal methyltransferase [Source:NCBI gene;Acc:100512915]	PC-5p-17154
ENSSSCT00000041448	ssc	ENSSSCG00000023451	KCNK2	potassium two pore domain channel subfamily K member 2 [Source:NCBI gene;Acc:100627197]	PC-5p-17154
ENSSSCT00000041453	ssc	ENSSSCG00000009942	DAO	D-amino acid oxidase [Source:NCBI gene;Acc:397134]	PC-5p-17154
ENSSSCT00000041475	ssc	ENSSSCG00000000519	GLIPR1	GLI pathogenesis related 1 [Source:NCBI gene;Acc:100523551]	PC-5p-17154
ENSSSCT00000041527	ssc	ENSSSCG00000035859	WNT5A	Wnt family member 5A [Source:NCBI gene;Acc:100627056]	PC-5p-17154
ENSSSCT00000041565	ssc	ENSSSCG00000037426	ENSSSCG00000037426	leukocyte immunoglobulin-like receptor subfamily A member 6 [Source:NCBI gene;Acc:100624191]	PC-5p-17154
ENSSSCT00000041623	ssc	ENSSSCG00000011899	CD80	CD80 molecule [Source:NCBI gene;Acc:397161]	PC-5p-17154
ENSSSCT00000041692	ssc	ENSSSCG00000003470	FAM131C	family with sequence similarity 131 member C [Source:NCBI gene;Acc:100521274]	PC-5p-17154
ENSSSCT00000041732	ssc	ENSSSCG00000038418	ENSSSCG00000038418	C-type lectin domain family 4 member E [Source:NCBI gene;Acc:110260748]	PC-5p-17154
ENSSSCT00000041734	ssc	ENSSSCG00000015336	SLC25A13	solute carrier family 25 member 13 [Source:NCBI gene;Acc:100524162]	PC-5p-17154
ENSSSCT00000041780	ssc	ENSSSCG00000036659	NIPSNAP2	nipsnap homolog 2 [Source:NCBI gene;Acc:100520953]	PC-5p-17154
ENSSSCT00000041819	ssc	ENSSSCG00000013276	PRDM11	PR/SET domain 11 [Source:NCBI gene;Acc:100520417]	PC-5p-17154
ENSSSCT00000041843	ssc	ENSSSCG00000040566	ENSSSCG00000040566	NA	PC-5p-17154
ENSSSCT00000041977	ssc	ENSSSCG00000009322	SLC46A3	solute carrier family 46 member 3 [Source:NCBI gene;Acc:100154155]	PC-5p-17154
ENSSSCT00000042064	ssc	ENSSSCG00000008386	KIAA1841	KIAA1841 ortholog [Source:NCBI gene;Acc:100739838]	PC-5p-17154
ENSSSCT00000042083	ssc	ENSSSCG00000004890	SERPINB2	serpin family B member 2 [Source:NCBI gene;Acc:100519286]	PC-5p-17154
ENSSSCT00000042143	ssc	ENSSSCG00000035243	RAB27B	RAB27B, member RAS oncogene family [Source:NCBI gene;Acc:100154771]	PC-5p-17154
ENSSSCT00000042184	ssc	ENSSSCG00000009621	PHYHIP	phytanoyl-CoA 2-hydroxylase interacting protein [Source:NCBI gene;Acc:100155255]	PC-5p-17154
ENSSSCT00000042190	ssc	ENSSSCG00000023727	TRIM37	tripartite motif containing 37 [Source:NCBI gene;Acc:106505457]	PC-5p-17154
ENSSSCT00000042288	ssc	ENSSSCG00000011854	LRCH3	leucine rich repeats and calponin homology domain containing 3 [Source:NCBI gene;Acc:100514426]	PC-5p-17154
ENSSSCT00000042314	ssc	ENSSSCG00000012405	RPS4X	ribosomal protein S4 X-linked [Source:NCBI gene;Acc:397611]	PC-5p-17154
ENSSSCT00000042324	ssc	ENSSSCG00000038864	UCMA	upper zone of growth plate and cartilage matrix associated [Source:NCBI gene;Acc:100626016]	PC-5p-17154
ENSSSCT00000042325	ssc	ENSSSCG00000004596	LIPC	lipase C, hepatic type [Source:NCBI gene;Acc:100233189]	PC-5p-17154
ENSSSCT00000042337	ssc	ENSSSCG00000039480	ERLIN2	ER lipid raft associated 2 [Source:NCBI gene;Acc:100233180]	PC-5p-17154
ENSSSCT00000042348	ssc	ENSSSCG00000033636	AFMID	arylformamidase [Source:NCBI gene;Acc:110255955]	PC-5p-17154
ENSSSCT00000042362	ssc	ENSSSCG00000006850	FAM102B	family with sequence similarity 102 member B [Source:NCBI gene;Acc:100519836]	PC-5p-17154
ENSSSCT00000042466	ssc	ENSSSCG00000023118	BZW2	basic leucine zipper and W2 domains 2 [Source:NCBI gene;Acc:100514864]	PC-5p-17154
ENSSSCT00000042621	ssc	ENSSSCG00000037358	ENSSSCG00000037358	serum amyloid A-3 protein [Source:NCBI gene;Acc:733603]	PC-5p-17154
ENSSSCT00000042665	ssc	ENSSSCG00000032417	NGF	nerve growth factor [Source:NCBI gene;Acc:100738968]	PC-5p-17154
ENSSSCT00000042690	ssc	ENSSSCG00000001090	ALDH5A1	aldehyde dehydrogenase 5 family member A1 [Source:NCBI gene;Acc:100157072]	PC-5p-17154
ENSSSCT00000042700	ssc	ENSSSCG00000002933	ZNF382	zinc finger protein 382 [Source:NCBI gene;Acc:100739501]	PC-5p-17154
ENSSSCT00000042763	ssc	ENSSSCG00000000774	USP18	ubiquitin specific peptidase 18 [Source:NCBI gene;Acc:396777]	PC-5p-17154
ENSSSCT00000043002	ssc	ENSSSCG00000011194	ANKRD28	ankyrin repeat domain 28 [Source:NCBI gene;Acc:100152333]	PC-5p-17154
ENSSSCT00000043004	ssc	ENSSSCG00000001090	ALDH5A1	aldehyde dehydrogenase 5 family member A1 [Source:NCBI gene;Acc:100157072]	PC-5p-17154
ENSSSCT00000043035	ssc	ENSSSCG00000009557	PCID2	PCI domain containing 2 [Source:NCBI gene;Acc:100518091]	PC-5p-17154
ENSSSCT00000043055	ssc	ENSSSCG00000037746	NHLRC3	NHL repeat containing 3 [Source:HGNC Symbol;Acc:HGNC:33751]	PC-5p-17154
ENSSSCT00000043258	ssc	ENSSSCG00000006475	IQGAP3	IQ motif containing GTPase activating protein 3 [Source:NCBI gene;Acc:100515079]	PC-5p-17154
ENSSSCT00000043304	ssc	ENSSSCG00000000870	ARL1	ADP ribosylation factor like GTPase 1 [Source:NCBI gene;Acc:595113]	PC-5p-17154
ENSSSCT00000043323	ssc	ENSSSCG00000008137	ENSSSCG00000008137	LIM zinc finger domain containing 1 [Source:NCBI gene;Acc:100511559]	PC-5p-17154
ENSSSCT00000043353	ssc	ENSSSCG00000012000	GBE1	1,4-alpha-glucan branching enzyme 1 [Source:NCBI gene;Acc:100156209]	PC-5p-17154
ENSSSCT00000043386	ssc	ENSSSCG00000008170	ENSSSCG00000008170	ribosomal protein L31 [Source:NCBI gene;Acc:100737826]	PC-5p-17154
ENSSSCT00000043426	ssc	ENSSSCG00000038617	PCMTD2	protein-L-isoaspartate (D-aspartate) O-methyltransferase domain containing 2 [Source:NCBI gene;Acc:110257500]	PC-5p-17154
ENSSSCT00000043428	ssc	ENSSSCG00000029200	TRIM2	tripartite motif containing 2 [Source:NCBI gene;Acc:100627416]	PC-5p-17154
ENSSSCT00000043473	ssc	ENSSSCG00000007074	TASP1	taspase 1 [Source:NCBI gene;Acc:100519631]	PC-5p-17154
ENSSSCT00000043589	ssc	ENSSSCG00000038994	CLIC4	chloride intracellular channel 4 [Source:NCBI gene;Acc:100622787]	PC-5p-17154
ENSSSCT00000043620	ssc	ENSSSCG00000039747	ENSSSCG00000039747	metalloproteinase inhibitor 1-like [Source:NCBI gene;Acc:110261265]	PC-5p-17154
ENSSSCT00000043664	ssc	ENSSSCG00000040825	PYM1	PYM homolog 1, exon junction complex associated factor [Source:NCBI gene;Acc:100151875]	PC-5p-17154
ENSSSCT00000043677	ssc	ENSSSCG00000006179	STAU2	staufen double-stranded RNA binding protein 2 [Source:NCBI gene;Acc:100516319]	PC-5p-17154
ENSSSCT00000043689	ssc	ENSSSCG00000031838	ENSSSCG00000031838	ribosomal protein S27 [Source:NCBI gene;Acc:100519021]	PC-5p-17154
ENSSSCT00000043700	ssc	ENSSSCG00000008352	ENSSSCG00000008352	partner of NOB1 homolog [Source:NCBI gene;Acc:100515308]	PC-5p-17154
ENSSSCT00000043733	ssc	ENSSSCG00000022318	ERG	ETS transcription factor ERG [Source:NCBI gene;Acc:100625364]	PC-5p-17154
ENSSSCT00000043810	ssc	ENSSSCG00000009464	COMMD6	COMM domain containing 6 [Source:NCBI gene;Acc:100623421]	PC-5p-17154
ENSSSCT00000043858	ssc	ENSSSCG00000035366	MFHAS1	malignant fibrous histiocytoma amplified sequence 1 [Source:NCBI gene;Acc:100623863]	PC-5p-17154
ENSSSCT00000043889	ssc	ENSSSCG00000035364	ENSSSCG00000035364	vitamin K epoxide reductase complex subunit 1 [Source:NCBI gene;Acc:100522924]	PC-5p-17154
ENSSSCT00000043920	ssc	ENSSSCG00000005057	FBXO34	F-box protein 34 [Source:NCBI gene;Acc:100511360]	PC-5p-17154
ENSSSCT00000043926	ssc	ENSSSCG00000002403	VIPAS39	VPS33B interacting protein, apical-basolateral polarity regulator, spe-39 homolog [Source:NCBI gene;Acc:100626440]	PC-5p-17154
ENSSSCT00000043958	ssc	ENSSSCG00000002041	SLC7A7	solute carrier family 7 member 7 [Source:NCBI gene;Acc:100037972]	PC-5p-17154
ENSSSCT00000043994	ssc	ENSSSCG00000032490	LEAP2	liver enriched antimicrobial peptide 2 [Source:NCBI gene;Acc:396687]	PC-5p-17154
ENSSSCT00000044043	ssc	ENSSSCG00000005106	NTRK3	neurotrophic receptor tyrosine kinase 3 [Source:NCBI gene;Acc:397511]	PC-5p-17154
ENSSSCT00000044081	ssc	ENSSSCG00000003713	IMPACT	impact RWD domain protein [Source:NCBI gene;Acc:497635]	PC-5p-17154
ENSSSCT00000044096	ssc	ENSSSCG00000036236	ELOVL6	ELOVL fatty acid elongase 6 [Source:NCBI gene;Acc:100312970]	PC-5p-17154
ENSSSCT00000044125	ssc	ENSSSCG00000004049	ACAT2	acetyl-CoA acetyltransferase 2 [Source:NCBI gene;Acc:100152303]	PC-5p-17154
ENSSSCT00000044156	ssc	ENSSSCG00000039196	POLR2I	RNA polymerase II subunit I [Source:NCBI gene;Acc:414403]	PC-5p-17154
ENSSSCT00000044202	ssc	ENSSSCG00000004946	ZWILCH	zwilch kinetochore protein [Source:NCBI gene;Acc:100516481]	PC-5p-17154
ENSSSCT00000044315	ssc	ENSSSCG00000026597	SLC38A4	solute carrier family 38 member 4 [Source:NCBI gene;Acc:100286742]	PC-5p-17154
ENSSSCT00000044406	ssc	ENSSSCG00000005426	FSD1L	fibronectin type III and SPRY domain containing 1 like [Source:NCBI gene;Acc:100521765]	PC-5p-17154
ENSSSCT00000044412	ssc	ENSSSCG00000014921	PRSS23	serine protease 23 [Source:NCBI gene;Acc:100520683]	PC-5p-17154
ENSSSCT00000044434	ssc	ENSSSCG00000011546	MTMR14	copine family member 9 [Source:NCBI gene;Acc:100152236]	PC-5p-17154
ENSSSCT00000044466	ssc	ENSSSCG00000000133	TST	thiosulfate sulfurtransferase [Source:NCBI gene;Acc:100153230]	PC-5p-17154
ENSSSCT00000044490	ssc	ENSSSCG00000001009	RIPK1	receptor interacting serine/threonine kinase 1 [Source:NCBI gene;Acc:100524751]	PC-5p-17154
ENSSSCT00000044628	ssc	ENSSSCG00000031556	TCEAL7	transcription elongation factor A like 7 [Source:NCBI gene;Acc:100524125]	PC-5p-17154
ENSSSCT00000044640	ssc	ENSSSCG00000011450	ITIH1	inter-alpha-trypsin inhibitor heavy chain 1 [Source:NCBI gene;Acc:396963]	PC-5p-17154
ENSSSCT00000044770	ssc	ENSSSCG00000008959	CXCL2	chemokine (C-X-C motif) ligand 2 [Source:NCBI gene;Acc:414904]	PC-5p-17154
ENSSSCT00000044778	ssc	ENSSSCG00000033155	TMEM30A	transmembrane protein 30A [Source:NCBI gene;Acc:100154255]	PC-5p-17154
ENSSSCT00000044780	ssc	ENSSSCG00000023920	P3H1	prolyl 3-hydroxylase 1 [Source:NCBI gene;Acc:100620503]	PC-5p-17154
ENSSSCT00000044793	ssc	ENSSSCG00000023451	KCNK2	potassium two pore domain channel subfamily K member 2 [Source:NCBI gene;Acc:100627197]	PC-5p-17154
ENSSSCT00000044817	ssc	ENSSSCG00000006193	TRAM1	translocation associated membrane protein 1 [Source:NCBI gene;Acc:100151996]	PC-5p-17154
ENSSSCT00000044834	ssc	ENSSSCG00000023118	BZW2	basic leucine zipper and W2 domains 2 [Source:NCBI gene;Acc:100514864]	PC-5p-17154
ENSSSCT00000044854	ssc	ENSSSCG00000035347	ENSSSCG00000035347	cytochrome P450 2C34 [Source:NCBI gene;Acc:403108]	PC-5p-17154
ENSSSCT00000044914	ssc	ENSSSCG00000010570	KCNIP2	potassium voltage-gated channel interacting protein 2 [Source:NCBI gene;Acc:100037948]	PC-5p-17154
ENSSSCT00000044920	ssc	ENSSSCG00000029200	TRIM2	tripartite motif containing 2 [Source:NCBI gene;Acc:100627416]	PC-5p-17154
ENSSSCT00000044968	ssc	ENSSSCG00000037424	CDK19	cyclin dependent kinase 19 [Source:NCBI gene;Acc:100525621]	PC-5p-17154
ENSSSCT00000044977	ssc	ENSSSCG00000040098	ENSSSCG00000040098	myelin and lymphocyte protein [Source:NCBI gene;Acc:100738720]	PC-5p-17154
ENSSSCT00000044992	ssc	ENSSSCG00000031346	CMKLR1	chemerin chemokine-like receptor 1 [Source:NCBI gene;Acc:780421]	PC-5p-17154
ENSSSCT00000045010	ssc	ENSSSCG00000004505	SMAD2	SMAD family member 2 [Source:NCBI gene;Acc:100155304]	PC-5p-17154
ENSSSCT00000045058	ssc	ENSSSCG00000028677	ENSSSCG00000028677	tRNA methyltransferase 10C, mitochondrial RNase P subunit [Source:NCBI gene;Acc:100522163]	PC-5p-17154
ENSSSCT00000045175	ssc	ENSSSCG00000027002	KLHL32	kelch like family member 32 [Source:NCBI gene;Acc:100621727]	PC-5p-17154
ENSSSCT00000045197	ssc	ENSSSCG00000033649	ENSSSCG00000033649	NA	PC-5p-17154
ENSSSCT00000045286	ssc	ENSSSCG00000004524	SMAD4	SMAD family member 4 [Source:NCBI gene;Acc:397142]	PC-5p-17154
ENSSSCT00000045297	ssc	ENSSSCG00000004486	SLC17A5	solute carrier family 17 member 5 [Source:NCBI gene;Acc:100516051]	PC-5p-17154
ENSSSCT00000045385	ssc	ENSSSCG00000011546	MTMR14	copine family member 9 [Source:NCBI gene;Acc:100152236]	PC-5p-17154
ENSSSCT00000045388	ssc	ENSSSCG00000001011	SERPINB1	serpin family B member 1 [Source:NCBI gene;Acc:100155145]	PC-5p-17154
ENSSSCT00000045452	ssc	ENSSSCG00000002813	KATNB1	katanin regulatory subunit B1 [Source:NCBI gene;Acc:100514649]	PC-5p-17154
ENSSSCT00000045492	ssc	ENSSSCG00000014060	ENSSSCG00000014060	KIAA1191 ortholog [Source:NCBI gene;Acc:100524242]	PC-5p-17154
ENSSSCT00000045509	ssc	ENSSSCG00000034616	LRRC58	leucine rich repeat containing 58 [Source:NCBI gene;Acc:100523026]	PC-5p-17154
ENSSSCT00000045556	ssc	ENSSSCG00000029596	ENSSSCG00000029596	NA	PC-5p-17154
ENSSSCT00000045581	ssc	ENSSSCG00000016164	IKZF2	IKAROS family zinc finger 2 [Source:NCBI gene;Acc:100737978]	PC-5p-17154
ENSSSCT00000045769	ssc	ENSSSCG00000013772	ASF1B	anti-silencing function 1B histone chaperone [Source:NCBI gene;Acc:100192434]	PC-5p-17154
ENSSSCT00000045805	ssc	ENSSSCG00000031329	ST8SIA1	ST8 alpha-N-acetyl-neuraminide alpha-2,8-sialyltransferase 1 [Source:NCBI gene;Acc:100625270]	PC-5p-17154
ENSSSCT00000045843	ssc	ENSSSCG00000029596	ENSSSCG00000029596	NA	PC-5p-17154
ENSSSCT00000045858	ssc	ENSSSCG00000036236	ELOVL6	ELOVL fatty acid elongase 6 [Source:NCBI gene;Acc:100312970]	PC-5p-17154
ENSSSCT00000045908	ssc	ENSSSCG00000037534	OPCML	opioid binding protein/cell adhesion molecule like [Source:NCBI gene;Acc:100738337]	PC-5p-17154
ENSSSCT00000046207	ssc	ENSSSCG00000021519	CPNE2	copine 2 [Source:NCBI gene;Acc:100627365]	PC-5p-17154
ENSSSCT00000046251	ssc	ENSSSCG00000011890	NR1I2	nuclear receptor subfamily 1 group I member 2 [Source:NCBI gene;Acc:397228]	PC-5p-17154
ENSSSCT00000046268	ssc	ENSSSCG00000036236	ELOVL6	ELOVL fatty acid elongase 6 [Source:NCBI gene;Acc:100312970]	PC-5p-17154
ENSSSCT00000046274	ssc	ENSSSCG00000033144	YTHDF3	YTH N6-methyladenosine RNA binding protein 3 [Source:NCBI gene;Acc:106510070]	PC-5p-17154
ENSSSCT00000046346	ssc	ENSSSCG00000015555	LAMC1	laminin subunit gamma 1 [Source:NCBI gene;Acc:100514785]	PC-5p-17154
ENSSSCT00000046378	ssc	ENSSSCG00000000844	NFYB	nuclear transcription factor Y subunit beta [Source:NCBI gene;Acc:100157587]	PC-5p-17154
ENSSSCT00000046471	ssc	ENSSSCG00000004505	SMAD2	SMAD family member 2 [Source:NCBI gene;Acc:100155304]	PC-5p-17154
ENSSSCT00000046507	ssc	ENSSSCG00000032931	ENSSSCG00000032931	cadherin 6 [Source:NCBI gene;Acc:100627510]	PC-5p-17154
ENSSSCT00000046517	ssc	ENSSSCG00000029200	TRIM2	tripartite motif containing 2 [Source:NCBI gene;Acc:100627416]	PC-5p-17154
ENSSSCT00000046552	ssc	ENSSSCG00000039407	ENSSSCG00000039407	NA	PC-5p-17154
ENSSSCT00000046617	ssc	ENSSSCG00000026596	SYNRG	synergin gamma [Source:NCBI gene;Acc:100624012]	PC-5p-17154
ENSSSCT00000046660	ssc	ENSSSCG00000017669	TUBD1	tubulin delta 1 [Source:NCBI gene;Acc:100520097]	PC-5p-17154
ENSSSCT00000046761	ssc	ENSSSCG00000004024	ENSSSCG00000004024	ribonuclease T2 [Source:NCBI gene;Acc:100157985]	PC-5p-17154
ENSSSCT00000046796	ssc	ENSSSCG00000008137	ENSSSCG00000008137	LIM zinc finger domain containing 1 [Source:NCBI gene;Acc:100511559]	PC-5p-17154
ENSSSCT00000046840	ssc	ENSSSCG00000037190	TAGLN3	transgelin 3 [Source:NCBI gene;Acc:100737002]	PC-5p-17154
ENSSSCT00000046896	ssc	ENSSSCG00000006612	S100A10	S100 calcium binding protein A10 [Source:NCBI gene;Acc:100515138]	PC-5p-17154
ENSSSCT00000046956	ssc	ENSSSCG00000034137	PPIB	peptidylprolyl isomerase B [Source:NCBI gene;Acc:100737887]	PC-5p-17154
ENSSSCT00000046961	ssc	ENSSSCG00000032556	ENSSSCG00000032556	aldolase, fructose-bisphosphate A [Source:NCBI gene;Acc:110260081]	PC-5p-17154
ENSSSCT00000046992	ssc	ENSSSCG00000033815	SST	somatostatin [Source:NCBI gene;Acc:494469]	PC-5p-17154
ENSSSCT00000047109	ssc	ENSSSCG00000032313	POGLUT1	protein O-glucosyltransferase 1 [Source:NCBI gene;Acc:100525611]	PC-5p-17154
ENSSSCT00000047141	ssc	ENSSSCG00000016330	ENSSSCG00000016330	LRR binding FLII interacting protein 1 [Source:NCBI gene;Acc:100517377]	PC-5p-17154
ENSSSCT00000047158	ssc	ENSSSCG00000030197	ENSSSCG00000030197	CD2 associated protein [Source:NCBI gene;Acc:100154585]	PC-5p-17154
ENSSSCT00000047206	ssc	ENSSSCG00000007074	TASP1	taspase 1 [Source:NCBI gene;Acc:100519631]	PC-5p-17154
ENSSSCT00000047244	ssc	ENSSSCG00000008073	OMD	osteomodulin [Source:NCBI gene;Acc:100511925]	PC-5p-17154
ENSSSCT00000047247	ssc	ENSSSCG00000004899	RELCH	RAB11 binding and LisH domain, coiled-coil and HEAT repeat containing [Source:NCBI gene;Acc:100521354]	PC-5p-17154
ENSSSCT00000047259	ssc	ENSSSCG00000023969	ACER1	alkaline ceramidase 1 [Source:NCBI gene;Acc:100622165]	PC-5p-17154
ENSSSCT00000047276	ssc	ENSSSCG00000007362	SRSF6	serine and arginine rich splicing factor 6 [Source:NCBI gene;Acc:768102]	PC-5p-17154
ENSSSCT00000047525	ssc	ENSSSCG00000005427	FKTN	fukutin [Source:NCBI gene;Acc:100521942]	PC-5p-17154
ENSSSCT00000047551	ssc	ENSSSCG00000022083	ENSSSCG00000022083	ankyrin repeat and sterile alpha motif domain containing 1B [Source:NCBI gene;Acc:100513089]	PC-5p-17154
ENSSSCT00000047630	ssc	ENSSSCG00000035347	ENSSSCG00000035347	cytochrome P450 2C34 [Source:NCBI gene;Acc:403108]	PC-5p-17154
ENSSSCT00000047709	ssc	ENSSSCG00000010025	LIMK2	LIM domain kinase 2 [Source:NCBI gene;Acc:100156359]	PC-5p-17154
ENSSSCT00000047838	ssc	ENSSSCG00000038148	PROKR1	prokineticin receptor 1 [Source:NCBI gene;Acc:100737690]	PC-5p-17154
ENSSSCT00000047963	ssc	ENSSSCG00000008386	KIAA1841	KIAA1841 ortholog [Source:NCBI gene;Acc:100739838]	PC-5p-17154
ENSSSCT00000047987	ssc	ENSSSCG00000027922	UNC5CL	unc-5 family C-terminal like [Source:NCBI gene;Acc:100737363]	PC-5p-17154
ENSSSCT00000048129	ssc	ENSSSCG00000030460	ARHGEF6	Rac/Cdc42 guanine nucleotide exchange factor 6 [Source:NCBI gene;Acc:100622228]	PC-5p-17154
ENSSSCT00000048132	ssc	ENSSSCG00000009322	SLC46A3	solute carrier family 46 member 3 [Source:NCBI gene;Acc:100154155]	PC-5p-17154
ENSSSCT00000048164	ssc	ENSSSCG00000031304	TCAIM	T cell activation inhibitor, mitochondrial [Source:NCBI gene;Acc:100627345]	PC-5p-17154
ENSSSCT00000048191	ssc	ENSSSCG00000024152	ETV6	ETS variant 6 [Source:NCBI gene;Acc:100157726]	PC-5p-17154
ENSSSCT00000048202	ssc	ENSSSCG00000037953	NDUFC1	NADH:ubiquinone oxidoreductase subunit C1 [Source:NCBI gene;Acc:100037985]	PC-5p-17154
ENSSSCT00000048282	ssc	ENSSSCG00000034139	EYA4	EYA transcriptional coactivator and phosphatase 4 [Source:NCBI gene;Acc:100157256]	PC-5p-17154
ENSSSCT00000048388	ssc	ENSSSCG00000025901	LCLAT1	lysocardiolipin acyltransferase 1 [Source:NCBI gene;Acc:100217396]	PC-5p-17154
ENSSSCT00000048433	ssc	ENSSSCG00000039107	ENSSSCG00000039107	kinetochore scaffold 1 [Source:NCBI gene;Acc:100626221]	PC-5p-17154
ENSSSCT00000048480	ssc	ENSSSCG00000039747	ENSSSCG00000039747	metalloproteinase inhibitor 1-like [Source:NCBI gene;Acc:110261265]	PC-5p-17154
ENSSSCT00000048491	ssc	ENSSSCG00000000844	NFYB	nuclear transcription factor Y subunit beta [Source:NCBI gene;Acc:100157587]	PC-5p-17154
ENSSSCT00000048503	ssc	ENSSSCG00000036339	FAM126B	family with sequence similarity 126 member B [Source:HGNC Symbol;Acc:HGNC:28593]	PC-5p-17154
ENSSSCT00000048504	ssc	ENSSSCG00000029602	WDR37	WD repeat domain 37 [Source:NCBI gene;Acc:100625330]	PC-5p-17154
ENSSSCT00000048512	ssc	ENSSSCG00000008641	ADAM17	ADAM metallopeptidase domain 17 [Source:NCBI gene;Acc:397343]	PC-5p-17154
ENSSSCT00000048513	ssc	ENSSSCG00000023351	PLA2G4A	phospholipase A2 group IVA [Source:NCBI gene;Acc:100520687]	PC-5p-17154
ENSSSCT00000048556	ssc	ENSSSCG00000009152	SGMS2	sphingomyelin synthase 2 [Source:NCBI gene;Acc:100518796]	PC-5p-17154
ENSSSCT00000048565	ssc	ENSSSCG00000032245	ENSSSCG00000032245	defensin beta 134 [Source:NCBI gene;Acc:106508066]	PC-5p-17154
ENSSSCT00000048630	ssc	ENSSSCG00000038172	PIP4P1	phosphatidylinositol-4,5-bisphosphate 4-phosphatase 1 [Source:NCBI gene;Acc:100155939]	PC-5p-17154
ENSSSCT00000048632	ssc	ENSSSCG00000036721	DEPDC4	DEP domain containing 4 [Source:HGNC Symbol;Acc:HGNC:22952]	PC-5p-17154
ENSSSCT00000048648	ssc	ENSSSCG00000035012	ELOVL7	ELOVL fatty acid elongase 7 [Source:NCBI gene;Acc:100524592]	PC-5p-17154
ENSSSCT00000048687	ssc	ENSSSCG00000036553	SAMD12	sterile alpha motif domain containing 12 [Source:NCBI gene;Acc:100738445]	PC-5p-17154
ENSSSCT00000048732	ssc	ENSSSCG00000003830	MYSM1	Myb like, SWIRM and MPN domains 1 [Source:NCBI gene;Acc:100511137]	PC-5p-17154
ENSSSCT00000048852	ssc	ENSSSCG00000039107	ENSSSCG00000039107	kinetochore scaffold 1 [Source:NCBI gene;Acc:100626221]	PC-5p-17154
ENSSSCT00000048891	ssc	ENSSSCG00000008413	GPR75	G protein-coupled receptor 75 [Source:NCBI gene;Acc:100517153]	PC-5p-17154
ENSSSCT00000048908	ssc	ENSSSCG00000001921	NEO1	neogenin 1 [Source:NCBI gene;Acc:100510914]	PC-5p-17154
ENSSSCT00000048918	ssc	ENSSSCG00000032965	ENSSSCG00000032965	uncharacterized LOC102166266 [Source:NCBI gene;Acc:102166266]	PC-5p-17154
ENSSSCT00000048943	ssc	ENSSSCG00000010006	ENSSSCG00000010006	SEC14 like lipid binding 2 [Source:NCBI gene;Acc:100152451]	PC-5p-17154
ENSSSCT00000049036	ssc	ENSSSCG00000038853	GPR137B	G protein-coupled receptor 137B [Source:NCBI gene;Acc:100154578]	PC-5p-17154
ENSSSCT00000049109	ssc	ENSSSCG00000035869	ENSSSCG00000035869	BBSome interacting protein 1 [Source:NCBI gene;Acc:100513688]	PC-5p-17154
ENSSSCT00000049123	ssc	ENSSSCG00000035400	YPEL2	yippee like 2 [Source:NCBI gene;Acc:100524105]	PC-5p-17154
ENSSSCT00000049211	ssc	ENSSSCG00000014999	KBTBD3	kelch repeat and BTB domain containing 3 [Source:NCBI gene;Acc:100524698]	PC-5p-17154
ENSSSCT00000049218	ssc	ENSSSCG00000014060	ENSSSCG00000014060	KIAA1191 ortholog [Source:NCBI gene;Acc:100524242]	PC-5p-17154
ENSSSCT00000049240	ssc	ENSSSCG00000032166	ENSSSCG00000032166	ATP synthase peripheral stalk subunit d [Source:NCBI gene;Acc:100512624]	PC-5p-17154
ENSSSCT00000049242	ssc	ENSSSCG00000029507	RASGEF1B	RasGEF domain family member 1B [Source:NCBI gene;Acc:100337671]	PC-5p-17154
ENSSSCT00000049356	ssc	ENSSSCG00000025188	LEPR	leptin receptor [Source:NCBI gene;Acc:396836]	PC-5p-17154
ENSSSCT00000049407	ssc	ENSSSCG00000034351	B3GALT1	beta-1,3-galactosyltransferase 1 [Source:NCBI gene;Acc:100152554]	PC-5p-17154
ENSSSCT00000049437	ssc	ENSSSCG00000009322	SLC46A3	solute carrier family 46 member 3 [Source:NCBI gene;Acc:100154155]	PC-5p-17154
ENSSSCT00000049452	ssc	ENSSSCG00000026596	SYNRG	synergin gamma [Source:NCBI gene;Acc:100624012]	PC-5p-17154
ENSSSCT00000049554	ssc	ENSSSCG00000023934	KCNIP4	potassium voltage-gated channel interacting protein 4 [Source:NCBI gene;Acc:100516499]	PC-5p-17154
ENSSSCT00000049560	ssc	ENSSSCG00000033057	ANAPC13	anaphase promoting complex subunit 13 [Source:NCBI gene;Acc:100415776]	PC-5p-17154
ENSSSCT00000049585	ssc	ENSSSCG00000005959	FAM49B	family with sequence similarity 49 member B [Source:NCBI gene;Acc:100157574]	PC-5p-17154
ENSSSCT00000049586	ssc	ENSSSCG00000009687	PRSS55	serine protease 55 [Source:NCBI gene;Acc:100513823]	PC-5p-17154
ENSSSCT00000049595	ssc	ENSSSCG00000039245	RIMS3	regulating synaptic membrane exocytosis 3 [Source:NCBI gene;Acc:100511883]	PC-5p-17154
ENSSSCT00000049610	ssc	ENSSSCG00000001100	CARMIL1	capping protein regulator and myosin 1 linker 1 [Source:NCBI gene;Acc:100157771]	PC-5p-17154
ENSSSCT00000049630	ssc	ENSSSCG00000014060	ENSSSCG00000014060	KIAA1191 ortholog [Source:NCBI gene;Acc:100524242]	PC-5p-17154
ENSSSCT00000049771	ssc	ENSSSCG00000033496	ZNF689	zinc finger protein 689 [Source:NCBI gene;Acc:106508768]	PC-5p-17154
ENSSSCT00000049779	ssc	ENSSSCG00000011899	CD80	CD80 molecule [Source:NCBI gene;Acc:397161]	PC-5p-17154
ENSSSCT00000049861	ssc	ENSSSCG00000014366	APBB3	amyloid beta precursor protein binding family B member 3 [Source:NCBI gene;Acc:100513399]	PC-5p-17154
ENSSSCT00000049980	ssc	ENSSSCG00000026596	SYNRG	synergin gamma [Source:NCBI gene;Acc:100624012]	PC-5p-17154
ENSSSCT00000050006	ssc	ENSSSCG00000005057	FBXO34	F-box protein 34 [Source:NCBI gene;Acc:100511360]	PC-5p-17154
ENSSSCT00000050062	ssc	ENSSSCG00000031105	C9orf85	chromosome 1 C9orf85 homolog [Source:NCBI gene;Acc:100620586]	PC-5p-17154
ENSSSCT00000050098	ssc	ENSSSCG00000036339	FAM126B	family with sequence similarity 126 member B [Source:HGNC Symbol;Acc:HGNC:28593]	PC-5p-17154
ENSSSCT00000050166	ssc	ENSSSCG00000035012	ELOVL7	ELOVL fatty acid elongase 7 [Source:NCBI gene;Acc:100524592]	PC-5p-17154
ENSSSCT00000050193	ssc	ENSSSCG00000032162	P2RY13	purinergic receptor P2Y13 [Source:NCBI gene;Acc:100524766]	PC-5p-17154
ENSSSCT00000050194	ssc	ENSSSCG00000034894	NKAIN3	sodium/potassium transporting ATPase interacting 3 [Source:NCBI gene;Acc:100157871]	PC-5p-17154
ENSSSCT00000050221	ssc	ENSSSCG00000006781	CTTNBP2NL	CTTNBP2 N-terminal like [Source:NCBI gene;Acc:100520738]	PC-5p-17154
ENSSSCT00000050232	ssc	ENSSSCG00000035615	GSTK1	glutathione S-transferase kappa 1 [Source:NCBI gene;Acc:100521480]	PC-5p-17154
ENSSSCT00000050428	ssc	ENSSSCG00000000519	GLIPR1	GLI pathogenesis related 1 [Source:NCBI gene;Acc:100523551]	PC-5p-17154
ENSSSCT00000050446	ssc	ENSSSCG00000036423	CCDC50	coiled-coil domain containing 50 [Source:NCBI gene;Acc:100520765]	PC-5p-17154
ENSSSCT00000050469	ssc	ENSSSCG00000029596	ENSSSCG00000029596	NA	PC-5p-17154
ENSSSCT00000050629	ssc	ENSSSCG00000033155	TMEM30A	transmembrane protein 30A [Source:NCBI gene;Acc:100154255]	PC-5p-17154
ENSSSCT00000050665	ssc	ENSSSCG00000027053	PACSIN1	protein kinase C and casein kinase substrate in neurons 1 [Source:NCBI gene;Acc:100157037]	PC-5p-17154
ENSSSCT00000050778	ssc	ENSSSCG00000013421	ENSSSCG00000013421	polypyrimidine tract binding protein 1 [Source:NCBI gene;Acc:397461]	PC-5p-17154
ENSSSCT00000050789	ssc	ENSSSCG00000027617	SYNPR	synaptoporin [Source:NCBI gene;Acc:100623290]	PC-5p-17154
ENSSSCT00000050860	ssc	ENSSSCG00000025240	DDIT4L	DNA damage inducible transcript 4 like [Source:NCBI gene;Acc:100525762]	PC-5p-17154
ENSSSCT00000050861	ssc	ENSSSCG00000028996	ALDH1A1	aldehyde dehydrogenase 1 family member A1 [Source:NCBI gene;Acc:100517137]	PC-5p-17154
ENSSSCT00000050911	ssc	ENSSSCG00000002933	ZNF382	zinc finger protein 382 [Source:NCBI gene;Acc:100739501]	PC-5p-17154
ENSSSCT00000051003	ssc	ENSSSCG00000013296	SLC1A2	solute carrier family 1 member 2 [Source:NCBI gene;Acc:100627068]	PC-5p-17154
ENSSSCT00000051098	ssc	ENSSSCG00000039107	ENSSSCG00000039107	kinetochore scaffold 1 [Source:NCBI gene;Acc:100626221]	PC-5p-17154
ENSSSCT00000051111	ssc	ENSSSCG00000006179	STAU2	staufen double-stranded RNA binding protein 2 [Source:NCBI gene;Acc:100516319]	PC-5p-17154
ENSSSCT00000051132	ssc	ENSSSCG00000038257	SGCZ	sarcoglycan zeta [Source:NCBI gene;Acc:100157832]	PC-5p-17154
ENSSSCT00000051176	ssc	ENSSSCG00000039107	ENSSSCG00000039107	kinetochore scaffold 1 [Source:NCBI gene;Acc:100626221]	PC-5p-17154
ENSSSCT00000051227	ssc	ENSSSCG00000016164	IKZF2	IKAROS family zinc finger 2 [Source:NCBI gene;Acc:100737978]	PC-5p-17154
ENSSSCT00000051265	ssc	ENSSSCG00000004489	ENSSSCG00000004489	eukaryotic translation elongation factor 1 alpha 1 [Source:NCBI gene;Acc:574059]	PC-5p-17154
ENSSSCT00000051272	ssc	ENSSSCG00000027922	UNC5CL	unc-5 family C-terminal like [Source:NCBI gene;Acc:100737363]	PC-5p-17154
ENSSSCT00000051316	ssc	ENSSSCG00000033180	PSMD10	proteasome 26S subunit, non-ATPase 10 [Source:NCBI gene;Acc:100156308]	PC-5p-17154
ENSSSCT00000051356	ssc	ENSSSCG00000006490	ENSSSCG00000006490	SMG5, nonsense mediated mRNA decay factor [Source:NCBI gene;Acc:100153097]	PC-5p-17154
ENSSSCT00000051377	ssc	ENSSSCG00000000299	TESPA1	thymocyte expressed, positive selection associated 1 [Source:NCBI gene;Acc:100153079]	PC-5p-17154
ENSSSCT00000051429	ssc	ENSSSCG00000037019	CAMK4	calcium/calmodulin dependent protein kinase IV [Source:NCBI gene;Acc:100515364]	PC-5p-17154
ENSSSCT00000051448	ssc	ENSSSCG00000035673	HBP1	HMG-box transcription factor 1 [Source:NCBI gene;Acc:100519099]	PC-5p-17154
ENSSSCT00000051563	ssc	ENSSSCG00000011848	TFRC	transferrin receptor [Source:NCBI gene;Acc:397062]	PC-5p-17154
ENSSSCT00000051621	ssc	ENSSSCG00000011546	MTMR14	copine family member 9 [Source:NCBI gene;Acc:100152236]	PC-5p-17154
ENSSSCT00000051623	ssc	ENSSSCG00000012583	ACSL4	acyl-CoA synthetase long chain family member 4 [Source:NCBI gene;Acc:448980]	PC-5p-17154
ENSSSCT00000051690	ssc	ENSSSCG00000012152	ENSSSCG00000012152	Scm polycomb group protein like 1 [Source:NCBI gene;Acc:100521306]	PC-5p-17154
ENSSSCT00000051714	ssc	ENSSSCG00000027617	SYNPR	synaptoporin [Source:NCBI gene;Acc:100623290]	PC-5p-17154
ENSSSCT00000051787	ssc	ENSSSCG00000004232	CLVS2	clavesin 2 [Source:NCBI gene;Acc:100155458]	PC-5p-17154
ENSSSCT00000051822	ssc	ENSSSCG00000008540	PPP1CB	protein phosphatase 1 catalytic subunit beta [Source:NCBI gene;Acc:397378]	PC-5p-17154
ENSSSCT00000051839	ssc	ENSSSCG00000030168	CYP19A1	cytochrome P450 19A1 [Source:NCBI gene;Acc:403331]	PC-5p-17154
ENSSSCT00000051852	ssc	ENSSSCG00000034896	ENSSSCG00000034896	hypoxanthine phosphoribosyltransferase 1 [Source:NCBI gene;Acc:397351]	PC-5p-17154
ENSSSCT00000051940	ssc	ENSSSCG00000001850	ENSSSCG00000001850	actin related protein 2/3 complex inhibitor [Source:NCBI gene;Acc:100689297]	PC-5p-17154
ENSSSCT00000051957	ssc	ENSSSCG00000034119	MEIG1	meiosis/spermiogenesis associated 1 [Source:NCBI gene;Acc:100626847]	PC-5p-17154
ENSSSCT00000051989	ssc	ENSSSCG00000001837	FANCI	FA complementation group I [Source:NCBI gene;Acc:100156260]	PC-5p-17154
ENSSSCT00000052139	ssc	ENSSSCG00000038300	ALDOB	aldolase, fructose-bisphosphate B [Source:NCBI gene;Acc:100515523]	PC-5p-17154
ENSSSCT00000052224	ssc	ENSSSCG00000016330	ENSSSCG00000016330	LRR binding FLII interacting protein 1 [Source:NCBI gene;Acc:100517377]	PC-5p-17154
ENSSSCT00000052313	ssc	ENSSSCG00000011848	TFRC	transferrin receptor [Source:NCBI gene;Acc:397062]	PC-5p-17154
ENSSSCT00000052339	ssc	ENSSSCG00000035673	HBP1	HMG-box transcription factor 1 [Source:NCBI gene;Acc:100519099]	PC-5p-17154
ENSSSCT00000052502	ssc	ENSSSCG00000004516	MBD1	methyl-CpG binding domain protein 1 [Source:NCBI gene;Acc:100156150]	PC-5p-17154
ENSSSCT00000052545	ssc	ENSSSCG00000011296	ANO10	anoctamin 10 [Source:NCBI gene;Acc:100511155]	PC-5p-17154
ENSSSCT00000052569	ssc	ENSSSCG00000013622	TMEM205	transmembrane protein 205 [Source:NCBI gene;Acc:100515771]	PC-5p-17154
ENSSSCT00000052669	ssc	ENSSSCG00000016412	LMBR1	limb development membrane protein 1 [Source:NCBI gene;Acc:100737654]	PC-5p-17154
ENSSSCT00000052682	ssc	ENSSSCG00000034418	CREBL2	cAMP responsive element binding protein like 2 [Source:NCBI gene;Acc:102159830]	PC-5p-17154
ENSSSCT00000052800	ssc	ENSSSCG00000011461	LRTM1	leucine rich repeats and transmembrane domains 1 [Source:NCBI gene;Acc:106505617]	PC-5p-17154
ENSSSCT00000052818	ssc	ENSSSCG00000036095	ACOT12	acyl-CoA thioesterase 12 [Source:NCBI gene;Acc:100738062]	PC-5p-17154
ENSSSCT00000052911	ssc	ENSSSCG00000013117	CBLIF	cobalamin binding intrinsic factor [Source:NCBI gene;Acc:100514273]	PC-5p-17154
ENSSSCT00000052963	ssc	ENSSSCG00000000493	FRS2	fibroblast growth factor receptor substrate 2 [Source:NCBI gene;Acc:100517823]	PC-5p-17154
ENSSSCT00000053032	ssc	ENSSSCG00000006919	ENSSSCG00000006919	guanylate-binding protein 7 [Source:NCBI gene;Acc:100155195]	PC-5p-17154
ENSSSCT00000053062	ssc	ENSSSCG00000033104	ENSSSCG00000033104	uncharacterized LOC106504483 [Source:NCBI gene;Acc:106504483]	PC-5p-17154
ENSSSCT00000053266	ssc	ENSSSCG00000007955	CLUAP1	clusterin associated protein 1 [Source:NCBI gene;Acc:100514829]	PC-5p-17154
ENSSSCT00000053413	ssc	ENSSSCG00000030197	ENSSSCG00000030197	CD2 associated protein [Source:NCBI gene;Acc:100154585]	PC-5p-17154
ENSSSCT00000053491	ssc	ENSSSCG00000005386	STX17	syntaxin 17 [Source:NCBI gene;Acc:100157063]	PC-5p-17154
ENSSSCT00000053516	ssc	ENSSSCG00000011458	ACTR8	ARP8 actin related protein 8 homolog [Source:NCBI gene;Acc:100154005]	PC-5p-17154
ENSSSCT00000053538	ssc	ENSSSCG00000002285	GPHN	gephyrin [Source:NCBI gene;Acc:100153443]	PC-5p-17154
ENSSSCT00000053555	ssc	ENSSSCG00000031304	TCAIM	T cell activation inhibitor, mitochondrial [Source:NCBI gene;Acc:100627345]	PC-5p-17154
ENSSSCT00000053587	ssc	ENSSSCG00000015784	ACSL1	acyl-CoA synthetase long chain family member 1 [Source:NCBI gene;Acc:448982]	PC-5p-17154
ENSSSCT00000053647	ssc	ENSSSCG00000034708	PITX2	paired like homeodomain 2 [Source:NCBI gene;Acc:100515395]	PC-5p-17154
ENSSSCT00000053734	ssc	ENSSSCG00000035488	WDR44	WD repeat domain 44 [Source:NCBI gene;Acc:110257790]	PC-5p-17154
ENSSSCT00000053805	ssc	ENSSSCG00000036476	REEP3	receptor accessory protein 3 [Source:NCBI gene;Acc:100158143]	PC-5p-17154
ENSSSCT00000053828	ssc	ENSSSCG00000011848	TFRC	transferrin receptor [Source:NCBI gene;Acc:397062]	PC-5p-17154
ENSSSCT00000053884	ssc	ENSSSCG00000027053	PACSIN1	protein kinase C and casein kinase substrate in neurons 1 [Source:NCBI gene;Acc:100157037]	PC-5p-17154
ENSSSCT00000053922	ssc	ENSSSCG00000016981	CPEB4	cytoplasmic polyadenylation element binding protein 4 [Source:NCBI gene;Acc:100521758]	PC-5p-17154
ENSSSCT00000053936	ssc	ENSSSCG00000039887	MARCH5	membrane associated ring-CH-type finger 5 [Source:NCBI gene;Acc:100157340]	PC-5p-17154
ENSSSCT00000053978	ssc	ENSSSCG00000014116	MTX3	metaxin 3 [Source:NCBI gene;Acc:100512828]	PC-5p-17154
ENSSSCT00000054003	ssc	ENSSSCG00000033126	FAM168B	family with sequence similarity 168 member B [Source:NCBI gene;Acc:110257088]	PC-5p-17154
ENSSSCT00000054129	ssc	ENSSSCG00000008750	PACRGL	parkin coregulated like [Source:NCBI gene;Acc:100515674]	PC-5p-17154
ENSSSCT00000054231	ssc	ENSSSCG00000025675	EEF2	eukaryotic translation elongation factor 2 [Source:NCBI gene;Acc:100624328]	PC-5p-17154
ENSSSCT00000054293	ssc	ENSSSCG00000037190	TAGLN3	transgelin 3 [Source:NCBI gene;Acc:100737002]	PC-5p-17154
ENSSSCT00000054315	ssc	ENSSSCG00000011713	P2RY12	purinergic receptor P2Y12 [Source:NCBI gene;Acc:503659]	PC-5p-17154
ENSSSCT00000054402	ssc	ENSSSCG00000008281	RTKN	rhotekin [Source:NCBI gene;Acc:100518548]	PC-5p-17154
ENSSSCT00000054463	ssc	ENSSSCG00000001837	FANCI	FA complementation group I [Source:NCBI gene;Acc:100156260]	PC-5p-17154
ENSSSCT00000054491	ssc	ENSSSCG00000031352	TCTEX1D1	Tctex1 domain containing 1 [Source:NCBI gene;Acc:100628189]	PC-5p-17154
ENSSSCT00000054511	ssc	ENSSSCG00000039480	ERLIN2	ER lipid raft associated 2 [Source:NCBI gene;Acc:100233180]	PC-5p-17154
ENSSSCT00000054562	ssc	ENSSSCG00000000405	ENSSSCG00000000405	ATP synthase F1 subunit beta [Source:NCBI gene;Acc:100157156]	PC-5p-17154
ENSSSCT00000054599	ssc	ENSSSCG00000008428	MSH2	mutS homolog 2 [Source:NCBI gene;Acc:100337661]	PC-5p-17154
ENSSSCT00000054634	ssc	ENSSSCG00000002933	ZNF382	zinc finger protein 382 [Source:NCBI gene;Acc:100739501]	PC-5p-17154
ENSSSCT00000054643	ssc	ENSSSCG00000002431	TDP1	tyrosyl-DNA phosphodiesterase 1 [Source:NCBI gene;Acc:100153247]	PC-5p-17154
ENSSSCT00000054651	ssc	ENSSSCG00000038864	UCMA	upper zone of growth plate and cartilage matrix associated [Source:NCBI gene;Acc:100626016]	PC-5p-17154
ENSSSCT00000054656	ssc	ENSSSCG00000033636	AFMID	arylformamidase [Source:NCBI gene;Acc:110255955]	PC-5p-17154
ENSSSCT00000054675	ssc	ENSSSCG00000032214	ENSSSCG00000032214	suppressor of cytokine signaling 6 [Source:NCBI gene;Acc:100155619]	PC-5p-17154
ENSSSCT00000054744	ssc	ENSSSCG00000008979	NUP54	nucleoporin 54 [Source:NCBI gene;Acc:100512118]	PC-5p-17154
ENSSSCT00000054831	ssc	ENSSSCG00000036064	CALHM6	calcium homeostasis modulator family member 6 [Source:NCBI gene;Acc:100158219]	PC-5p-17154
ENSSSCT00000054907	ssc	ENSSSCG00000029715	OLFM1	olfactomedin 1 [Source:NCBI gene;Acc:100620523]	PC-5p-17154
ENSSSCT00000054940	ssc	ENSSSCG00000021005	UBQLN1	ubiquilin 1 [Source:NCBI gene;Acc:100622592]	PC-5p-17154
ENSSSCT00000055056	ssc	ENSSSCG00000023091	ENSSSCG00000023091	peroxisomal biogenesis factor 19 [Source:NCBI gene;Acc:100154884]	PC-5p-17154
ENSSSCT00000055173	ssc	ENSSSCG00000034137	PPIB	peptidylprolyl isomerase B [Source:NCBI gene;Acc:100737887]	PC-5p-17154
ENSSSCT00000055211	ssc	ENSSSCG00000001100	CARMIL1	capping protein regulator and myosin 1 linker 1 [Source:NCBI gene;Acc:100157771]	PC-5p-17154
ENSSSCT00000055242	ssc	ENSSSCG00000004899	RELCH	RAB11 binding and LisH domain, coiled-coil and HEAT repeat containing [Source:NCBI gene;Acc:100521354]	PC-5p-17154
ENSSSCT00000055331	ssc	ENSSSCG00000004899	RELCH	RAB11 binding and LisH domain, coiled-coil and HEAT repeat containing [Source:NCBI gene;Acc:100521354]	PC-5p-17154
ENSSSCT00000055353	ssc	ENSSSCG00000034615	TNFAIP8L1	TNF alpha induced protein 8 like 1 [Source:NCBI gene;Acc:110259359]	PC-5p-17154
ENSSSCT00000055388	ssc	ENSSSCG00000035495	KITLG	KIT ligand [Source:NCBI gene;Acc:397509]	PC-5p-17154
ENSSSCT00000055434	ssc	ENSSSCG00000009412	LCP1	lymphocyte cytosolic protein 1 [Source:NCBI gene;Acc:100156254]	PC-5p-17154
ENSSSCT00000055450	ssc	ENSSSCG00000039407	ENSSSCG00000039407	NA	PC-5p-17154
ENSSSCT00000055582	ssc	ENSSSCG00000001009	RIPK1	receptor interacting serine/threonine kinase 1 [Source:NCBI gene;Acc:100524751]	PC-5p-17154
ENSSSCT00000055599	ssc	ENSSSCG00000009412	LCP1	lymphocyte cytosolic protein 1 [Source:NCBI gene;Acc:100156254]	PC-5p-17154
ENSSSCT00000055620	ssc	ENSSSCG00000000493	FRS2	fibroblast growth factor receptor substrate 2 [Source:NCBI gene;Acc:100517823]	PC-5p-17154
ENSSSCT00000055631	ssc	ENSSSCG00000033144	YTHDF3	YTH N6-methyladenosine RNA binding protein 3 [Source:NCBI gene;Acc:106510070]	PC-5p-17154
ENSSSCT00000055643	ssc	ENSSSCG00000010872	AKT3	AKT serine/threonine kinase 3 [Source:NCBI gene;Acc:100513811]	PC-5p-17154
ENSSSCT00000055681	ssc	ENSSSCG00000023920	P3H1	prolyl 3-hydroxylase 1 [Source:NCBI gene;Acc:100620503]	PC-5p-17154
ENSSSCT00000055725	ssc	ENSSSCG00000017604	HLF	HLF, PAR bZIP transcription factor [Source:NCBI gene;Acc:100736723]	PC-5p-17154
ENSSSCT00000055755	ssc	ENSSSCG00000011797	TBCCD1	TBCC domain containing 1 [Source:NCBI gene;Acc:100154090]	PC-5p-17154
ENSSSCT00000055767	ssc	ENSSSCG00000036002	TGIF2	TGFB induced factor homeobox 2 [Source:NCBI gene;Acc:110257437]	PC-5p-17154
ENSSSCT00000055786	ssc	ENSSSCG00000036224	ENSSSCG00000036224	NA	PC-5p-17154
ENSSSCT00000055789	ssc	ENSSSCG00000031346	CMKLR1	chemerin chemokine-like receptor 1 [Source:NCBI gene;Acc:780421]	PC-5p-17154
ENSSSCT00000055855	ssc	ENSSSCG00000038617	PCMTD2	protein-L-isoaspartate (D-aspartate) O-methyltransferase domain containing 2 [Source:NCBI gene;Acc:110257500]	PC-5p-17154
ENSSSCT00000055980	ssc	ENSSSCG00000008281	RTKN	rhotekin [Source:NCBI gene;Acc:100518548]	PC-5p-17154
ENSSSCT00000056004	ssc	ENSSSCG00000034894	NKAIN3	sodium/potassium transporting ATPase interacting 3 [Source:NCBI gene;Acc:100157871]	PC-5p-17154
ENSSSCT00000056018	ssc	ENSSSCG00000039425	BPGM	bisphosphoglycerate mutase [Source:NCBI gene;Acc:106506774]	PC-5p-17154
ENSSSCT00000056065	ssc	ENSSSCG00000030567	SSR3	signal sequence receptor subunit 3 [Source:NCBI gene;Acc:100625983]	PC-5p-17154
ENSSSCT00000056118	ssc	ENSSSCG00000004029	QKI	QKI, KH domain containing RNA binding [Source:NCBI gene;Acc:492277]	PC-5p-17154
ENSSSCT00000056121	ssc	ENSSSCG00000033822	THRSP	thyroid hormone responsive [Source:NCBI gene;Acc:100512730]	PC-5p-17154
ENSSSCT00000056203	ssc	ENSSSCG00000008386	KIAA1841	KIAA1841 ortholog [Source:NCBI gene;Acc:100739838]	PC-5p-17154
ENSSSCT00000056204	ssc	ENSSSCG00000033126	FAM168B	family with sequence similarity 168 member B [Source:NCBI gene;Acc:110257088]	PC-5p-17154
ENSSSCT00000056215	ssc	ENSSSCG00000013776	DDX39A	DExD-box helicase 39A [Source:NCBI gene;Acc:100515361]	PC-5p-17154
ENSSSCT00000056265	ssc	ENSSSCG00000040838	AGBL2	ATP/GTP binding protein like 2 [Source:NCBI gene;Acc:100514151]	PC-5p-17154
ENSSSCT00000056387	ssc	ENSSSCG00000034200	SEC22C	SEC22 homolog C, vesicle trafficking protein [Source:NCBI gene;Acc:100155377]	PC-5p-17154
ENSSSCT00000056461	ssc	ENSSSCG00000003470	FAM131C	family with sequence similarity 131 member C [Source:NCBI gene;Acc:100521274]	PC-5p-17154
ENSSSCT00000056468	ssc	ENSSSCG00000035867	GFOD1	glucose-fructose oxidoreductase domain containing 1 [Source:NCBI gene;Acc:100739137]	PC-5p-17154
ENSSSCT00000056819	ssc	ENSSSCG00000007278	AHCY	adenosylhomocysteinase [Source:NCBI gene;Acc:497050]	PC-5p-17154
ENSSSCT00000056825	ssc	ENSSSCG00000040140	CD3E	CD3e molecule [Source:NCBI gene;Acc:397455]	PC-5p-17154
ENSSSCT00000056846	ssc	ENSSSCG00000031149	IFN-ALPHA-15	interferon-alpha-15 [Source:NCBI gene;Acc:100152504]	PC-5p-17154
ENSSSCT00000056874	ssc	ENSSSCG00000031902	ENSSSCG00000031902	uncharacterized LOC106508706 [Source:NCBI gene;Acc:106508706]	PC-5p-17154
ENSSSCT00000056881	ssc	ENSSSCG00000022353	RAP1GDS1	Rap1 GTPase-GDP dissociation stimulator 1 [Source:NCBI gene;Acc:100622342]	PC-5p-17154
ENSSSCT00000056900	ssc	ENSSSCG00000031593	NUDT3	nudix hydrolase 3 [Source:NCBI gene;Acc:100737442]	PC-5p-17154
ENSSSCT00000056904	ssc	ENSSSCG00000033909	ENSSSCG00000033909	GTPase, IMAP family member 1 [Source:NCBI gene;Acc:110257620]	PC-5p-17154
ENSSSCT00000056919	ssc	ENSSSCG00000015427	ORC5	origin recognition complex subunit 5 [Source:NCBI gene;Acc:100515916]	PC-5p-17154
ENSSSCT00000056936	ssc	ENSSSCG00000012426	ZDHHC15	zinc finger DHHC-type containing 15 [Source:NCBI gene;Acc:100513899]	PC-5p-17154
ENSSSCT00000056939	ssc	ENSSSCG00000038693	RAB19	RAB19, member RAS oncogene family [Source:NCBI gene;Acc:100514435]	PC-5p-17154
ENSSSCT00000056956	ssc	ENSSSCG00000016981	CPEB4	cytoplasmic polyadenylation element binding protein 4 [Source:NCBI gene;Acc:100521758]	PC-5p-17154
ENSSSCT00000056972	ssc	ENSSSCG00000017861	ASPA	aspartoacylase [Source:NCBI gene;Acc:100142661]	PC-5p-17154
ENSSSCT00000057010	ssc	ENSSSCG00000016954	ERBIN	erbb2 interacting protein [Source:NCBI gene;Acc:100511418]	PC-5p-17154
ENSSSCT00000057045	ssc	ENSSSCG00000036236	ELOVL6	ELOVL fatty acid elongase 6 [Source:NCBI gene;Acc:100312970]	PC-5p-17154
ENSSSCT00000057070	ssc	ENSSSCG00000033514	CRHR2	corticotropin releasing hormone receptor 2 [Source:NCBI gene;Acc:100240719]	PC-5p-17154
ENSSSCT00000057074	ssc	ENSSSCG00000017420	CNP	2',3'-cyclic nucleotide 3' phosphodiesterase [Source:NCBI gene;Acc:100511587]	PC-5p-17154
ENSSSCT00000057190	ssc	ENSSSCG00000033126	FAM168B	family with sequence similarity 168 member B [Source:NCBI gene;Acc:110257088]	PC-5p-17154
ENSSSCT00000057312	ssc	ENSSSCG00000026597	SLC38A4	solute carrier family 38 member 4 [Source:NCBI gene;Acc:100286742]	PC-5p-17154
ENSSSCT00000057363	ssc	ENSSSCG00000027617	SYNPR	synaptoporin [Source:NCBI gene;Acc:100623290]	PC-5p-17154
ENSSSCT00000057415	ssc	ENSSSCG00000014113	HOMER1	homer scaffold protein 1 [Source:NCBI gene;Acc:100511070]	PC-5p-17154
ENSSSCT00000057509	ssc	ENSSSCG00000030497	YAE1	YAE1, ABCE1 maturation factor [Source:NCBI gene;Acc:100622361]	PC-5p-17154
ENSSSCT00000057600	ssc	ENSSSCG00000004029	QKI	QKI, KH domain containing RNA binding [Source:NCBI gene;Acc:492277]	PC-5p-17154
ENSSSCT00000057648	ssc	ENSSSCG00000034616	LRRC58	leucine rich repeat containing 58 [Source:NCBI gene;Acc:100523026]	PC-5p-17154
ENSSSCT00000057661	ssc	ENSSSCG00000033057	ANAPC13	anaphase promoting complex subunit 13 [Source:NCBI gene;Acc:100415776]	PC-5p-17154
ENSSSCT00000057693	ssc	ENSSSCG00000001100	CARMIL1	capping protein regulator and myosin 1 linker 1 [Source:NCBI gene;Acc:100157771]	PC-5p-17154
ENSSSCT00000057726	ssc	ENSSSCG00000035012	ELOVL7	ELOVL fatty acid elongase 7 [Source:NCBI gene;Acc:100524592]	PC-5p-17154
ENSSSCT00000057755	ssc	ENSSSCG00000034285	RAG2	recombination activating 2 [Source:NCBI gene;Acc:100151744]	PC-5p-17154
ENSSSCT00000057795	ssc	ENSSSCG00000024975	NR5A2	nuclear receptor subfamily 5 group A member 2 [Source:NCBI gene;Acc:100523688]	PC-5p-17154
ENSSSCT00000057858	ssc	ENSSSCG00000040729	C11orf86	chromosome 2 C11orf86 homolog [Source:NCBI gene;Acc:100514562]	PC-5p-17154
ENSSSCT00000057906	ssc	ENSSSCG00000010545	CPN1	carboxypeptidase N subunit 1 [Source:NCBI gene;Acc:100157984]	PC-5p-17154
ENSSSCT00000057909	ssc	ENSSSCG00000033457	ENSSSCG00000033457	C-C motif chemokine 23 [Source:NCBI gene;Acc:100516039]	PC-5p-17154
ENSSSCT00000057948	ssc	ENSSSCG00000016243	RHBDD1	rhomboid domain containing 1 [Source:NCBI gene;Acc:100512869]	PC-5p-17154
ENSSSCT00000057955	ssc	ENSSSCG00000015589	VASH2	vasohibin 2 [Source:NCBI gene;Acc:100525601]	PC-5p-17154
ENSSSCT00000058006	ssc	ENSSSCG00000013622	TMEM205	transmembrane protein 205 [Source:NCBI gene;Acc:100515771]	PC-5p-17154
ENSSSCT00000058007	ssc	ENSSSCG00000028637	CYP27B1	25-hydroxyvitamin D3 1alpha-hydroxylase [Source:NCBI gene;Acc:397055]	PC-5p-17154
ENSSSCT00000058020	ssc	ENSSSCG00000017014	PANK3	pantothenate kinase 3 [Source:NCBI gene;Acc:100512746]	PC-5p-17154
ENSSSCT00000058097	ssc	ENSSSCG00000035012	ELOVL7	ELOVL fatty acid elongase 7 [Source:NCBI gene;Acc:100524592]	PC-5p-17154
ENSSSCT00000058100	ssc	ENSSSCG00000015784	ACSL1	acyl-CoA synthetase long chain family member 1 [Source:NCBI gene;Acc:448982]	PC-5p-17154
ENSSSCT00000058125	ssc	ENSSSCG00000036476	REEP3	receptor accessory protein 3 [Source:NCBI gene;Acc:100158143]	PC-5p-17154
ENSSSCT00000058176	ssc	ENSSSCG00000036509	RWDD3	RWD domain containing 3 [Source:NCBI gene;Acc:100625281]	PC-5p-17154
ENSSSCT00000058223	ssc	ENSSSCG00000022032	ENSSSCG00000022032	heparan sulfate 2-O-sulfotransferase 1 [Source:NCBI gene;Acc:100156232]	PC-5p-17154
ENSSSCT00000058260	ssc	ENSSSCG00000034686	FAM19A2	family with sequence similarity 19 member A2, C-C motif chemokine like [Source:NCBI gene;Acc:100622119]	PC-5p-17154
ENSSSCT00000058283	ssc	ENSSSCG00000013622	TMEM205	transmembrane protein 205 [Source:NCBI gene;Acc:100515771]	PC-5p-17154
ENSSSCT00000058308	ssc	ENSSSCG00000035258	RABL3	RAB, member of RAS oncogene family like 3 [Source:NCBI gene;Acc:100624155]	PC-5p-17154
ENSSSCT00000058368	ssc	ENSSSCG00000009419	ENSSSCG00000009419	GPALPP motifs containing 1 [Source:NCBI gene;Acc:100155483]	PC-5p-17154
ENSSSCT00000058385	ssc	ENSSSCG00000008170	ENSSSCG00000008170	ribosomal protein L31 [Source:NCBI gene;Acc:100737826]	PC-5p-17154
ENSSSCT00000058390	ssc	ENSSSCG00000029507	RASGEF1B	RasGEF domain family member 1B [Source:NCBI gene;Acc:100337671]	PC-5p-17154
ENSSSCT00000058393	ssc	ENSSSCG00000033909	ENSSSCG00000033909	GTPase, IMAP family member 1 [Source:NCBI gene;Acc:110257620]	PC-5p-17154
ENSSSCT00000058400	ssc	ENSSSCG00000033155	TMEM30A	transmembrane protein 30A [Source:NCBI gene;Acc:100154255]	PC-5p-17154
ENSSSCT00000058438	ssc	ENSSSCG00000004489	ENSSSCG00000004489	eukaryotic translation elongation factor 1 alpha 1 [Source:NCBI gene;Acc:574059]	PC-5p-17154
ENSSSCT00000058446	ssc	ENSSSCG00000029507	RASGEF1B	RasGEF domain family member 1B [Source:NCBI gene;Acc:100337671]	PC-5p-17154
ENSSSCT00000058491	ssc	ENSSSCG00000033180	PSMD10	proteasome 26S subunit, non-ATPase 10 [Source:NCBI gene;Acc:100156308]	PC-5p-17154
ENSSSCT00000058531	ssc	ENSSSCG00000017810	FAM57A	family with sequence similarity 57 member A [Source:NCBI gene;Acc:100524042]	PC-5p-17154
ENSSSCT00000058603	ssc	ENSSSCG00000040379	ENSSSCG00000040379	NA	PC-5p-17154
ENSSSCT00000058643	ssc	ENSSSCG00000034139	EYA4	EYA transcriptional coactivator and phosphatase 4 [Source:NCBI gene;Acc:100157256]	PC-5p-17154
ENSSSCT00000058678	ssc	ENSSSCG00000037019	CAMK4	calcium/calmodulin dependent protein kinase IV [Source:NCBI gene;Acc:100515364]	PC-5p-17154
ENSSSCT00000058690	ssc	ENSSSCG00000031346	CMKLR1	chemerin chemokine-like receptor 1 [Source:NCBI gene;Acc:780421]	PC-5p-17154
ENSSSCT00000058706	ssc	ENSSSCG00000021443	SGK1	serum/glucocorticoid regulated kinase 1 [Source:NCBI gene;Acc:100625739]	PC-5p-17154
ENSSSCT00000058764	ssc	ENSSSCG00000024219	TIGAR	TP53 induced glycolysis regulatory phosphatase [Source:NCBI gene;Acc:100154112]	PC-5p-17154
ENSSSCT00000058785	ssc	ENSSSCG00000002254	NR2F2	nuclear receptor subfamily 2 group F member 2 [Source:NCBI gene;Acc:100153983]	PC-5p-17154
ENSSSCT00000058914	ssc	ENSSSCG00000003268	TSEN34	tRNA splicing endonuclease subunit 34 [Source:NCBI gene;Acc:100518973]	PC-5p-17154
ENSSSCT00000058917	ssc	ENSSSCG00000014060	ENSSSCG00000014060	KIAA1191 ortholog [Source:NCBI gene;Acc:100524242]	PC-5p-17154
ENSSSCT00000059044	ssc	ENSSSCG00000034645	C3orf38	chromosome 13 C3orf38 homolog [Source:NCBI gene;Acc:110256453]	PC-5p-17154
ENSSSCT00000059059	ssc	ENSSSCG00000011677	GK5	glycerol kinase 5 [Source:NCBI gene;Acc:100625295]	PC-5p-17154
ENSSSCT00000059141	ssc	ENSSSCG00000023715	GNS	glucosamine (N-acetyl)-6-sulfatase [Source:NCBI gene;Acc:100623722]	PC-5p-17154
ENSSSCT00000059143	ssc	ENSSSCG00000012004	LIPI	lipase I [Source:NCBI gene;Acc:100154888]	PC-5p-17154
ENSSSCT00000059181	ssc	ENSSSCG00000036236	ELOVL6	ELOVL fatty acid elongase 6 [Source:NCBI gene;Acc:100312970]	PC-5p-17154
ENSSSCT00000059199	ssc	ENSSSCG00000008394	FANCL	FA complementation group L [Source:NCBI gene;Acc:100526164]	PC-5p-17154
ENSSSCT00000059228	ssc	ENSSSCG00000040751	DDIT3	DNA damage inducible transcript 3 [Source:NCBI gene;Acc:100240743]	PC-5p-17154
ENSSSCT00000059232	ssc	ENSSSCG00000012583	ACSL4	acyl-CoA synthetase long chain family member 4 [Source:NCBI gene;Acc:448980]	PC-5p-17154
ENSSSCT00000059248	ssc	ENSSSCG00000031456	ARL5B	ADP ribosylation factor like GTPase 5B [Source:NCBI gene;Acc:100627052]	PC-5p-17154
ENSSSCT00000059251	ssc	ENSSSCG00000022318	ERG	ETS transcription factor ERG [Source:NCBI gene;Acc:100625364]	PC-5p-17154
ENSSSCT00000059291	ssc	ENSSSCG00000015375	ITGB8	integrin subunit beta 8 [Source:NCBI gene;Acc:100037284]	PC-5p-17154
ENSSSCT00000059350	ssc	ENSSSCG00000004552	TRIP4	thyroid hormone receptor interactor 4 [Source:NCBI gene;Acc:100153164]	PC-5p-17154
ENSSSCT00000059422	ssc	ENSSSCG00000034616	LRRC58	leucine rich repeat containing 58 [Source:NCBI gene;Acc:100523026]	PC-5p-17154
ENSSSCT00000059572	ssc	ENSSSCG00000004524	SMAD4	SMAD family member 4 [Source:NCBI gene;Acc:397142]	PC-5p-17154
ENSSSCT00000059588	ssc	ENSSSCG00000033144	YTHDF3	YTH N6-methyladenosine RNA binding protein 3 [Source:NCBI gene;Acc:106510070]	PC-5p-17154
ENSSSCT00000059603	ssc	ENSSSCG00000032214	ENSSSCG00000032214	suppressor of cytokine signaling 6 [Source:NCBI gene;Acc:100155619]	PC-5p-17154
ENSSSCT00000059661	ssc	ENSSSCG00000034217	SKA2	spindle and kinetochore associated complex subunit 2 [Source:NCBI gene;Acc:100520695]	PC-5p-17154
ENSSSCT00000059673	ssc	ENSSSCG00000017003	KCNIP1	potassium voltage-gated channel interacting protein 1 [Source:NCBI gene;Acc:595102]	PC-5p-17154
ENSSSCT00000059691	ssc	ENSSSCG00000035243	RAB27B	RAB27B, member RAS oncogene family [Source:NCBI gene;Acc:100154771]	PC-5p-17154
ENSSSCT00000059738	ssc	ENSSSCG00000015570	IVNS1ABP	influenza virus NS1A binding protein [Source:NCBI gene;Acc:100302027]	PC-5p-17154
ENSSSCT00000059758	ssc	ENSSSCG00000006353	NR1I3	nuclear receptor subfamily 1 group I member 3 [Source:NCBI gene;Acc:654317]	PC-5p-17154
ENSSSCT00000059764	ssc	ENSSSCG00000016981	CPEB4	cytoplasmic polyadenylation element binding protein 4 [Source:NCBI gene;Acc:100521758]	PC-5p-17154
ENSSSCT00000059839	ssc	ENSSSCG00000024518	ENSSSCG00000024518	sialic acid binding Ig like lectin 14 [Source:NCBI gene;Acc:100516272]	PC-5p-17154
ENSSSCT00000059931	ssc	ENSSSCG00000016412	LMBR1	limb development membrane protein 1 [Source:NCBI gene;Acc:100737654]	PC-5p-17154
ENSSSCT00000059940	ssc	ENSSSCG00000033562	GJB7	gap junction protein beta 7 [Source:NCBI gene;Acc:100156827]	PC-5p-17154
ENSSSCT00000059973	ssc	ENSSSCG00000030460	ARHGEF6	Rac/Cdc42 guanine nucleotide exchange factor 6 [Source:NCBI gene;Acc:100622228]	PC-5p-17154
ENSSSCT00000059976	ssc	ENSSSCG00000021519	CPNE2	copine 2 [Source:NCBI gene;Acc:100627365]	PC-5p-17154
ENSSSCT00000059995	ssc	ENSSSCG00000026597	SLC38A4	solute carrier family 38 member 4 [Source:NCBI gene;Acc:100286742]	PC-5p-17154
ENSSSCT00000060064	ssc	ENSSSCG00000038287	RDH13	retinol dehydrogenase 13 [Source:NCBI gene;Acc:110261049]	PC-5p-17154
ENSSSCT00000060071	ssc	ENSSSCG00000016266	CAB39	calcium binding protein 39 [Source:NCBI gene;Acc:100620726]	PC-5p-17154
ENSSSCT00000060104	ssc	ENSSSCG00000026181	AKTIP	AKT interacting protein [Source:NCBI gene;Acc:100627614]	PC-5p-17154
ENSSSCT00000060110	ssc	ENSSSCG00000010025	LIMK2	LIM domain kinase 2 [Source:NCBI gene;Acc:100156359]	PC-5p-17154
ENSSSCT00000060125	ssc	ENSSSCG00000029776	FAM219B	family with sequence similarity 219 member B [Source:NCBI gene;Acc:100155770]	PC-5p-17154
ENSSSCT00000060148	ssc	ENSSSCG00000031789	ACSL5	acyl-CoA synthetase long chain family member 5 [Source:NCBI gene;Acc:100157521]	PC-5p-17154
ENSSSCT00000060311	ssc	ENSSSCG00000010488	CYP2C49	cytochrome P450 2C49 [Source:NCBI gene;Acc:403215]	PC-5p-17154
ENSSSCT00000060345	ssc	ENSSSCG00000036291	ZNF576	zinc finger protein 576 [Source:NCBI gene;Acc:100520198]	PC-5p-17154
ENSSSCT00000060362	ssc	ENSSSCG00000008437	SOCS5	suppressor of cytokine signaling 5 [Source:NCBI gene;Acc:100302367]	PC-5p-17154
ENSSSCT00000060464	ssc	ENSSSCG00000001927	ENSSSCG00000001927	hexosaminidase subunit alpha [Source:NCBI gene;Acc:100142664]	PC-5p-17154
ENSSSCT00000060680	ssc	ENSSSCG00000039107	ENSSSCG00000039107	kinetochore scaffold 1 [Source:NCBI gene;Acc:100626221]	PC-5p-17154
ENSSSCT00000060755	ssc	ENSSSCG00000003775	ENSSSCG00000003775	Rab geranylgeranyltransferase subunit beta [Source:NCBI gene;Acc:733698]	PC-5p-17154
ENSSSCT00000060780	ssc	ENSSSCG00000037426	ENSSSCG00000037426	leukocyte immunoglobulin-like receptor subfamily A member 6 [Source:NCBI gene;Acc:100624191]	PC-5p-17154
ENSSSCT00000060985	ssc	ENSSSCG00000037746	NHLRC3	NHL repeat containing 3 [Source:HGNC Symbol;Acc:HGNC:33751]	PC-5p-17154
ENSSSCT00000061004	ssc	ENSSSCG00000026900	C15orf41	chromosome 1 C15orf41 homolog [Source:NCBI gene;Acc:100512939]	PC-5p-17154
ENSSSCT00000061024	ssc	ENSSSCG00000010488	CYP2C49	cytochrome P450 2C49 [Source:NCBI gene;Acc:403215]	PC-5p-17154
ENSSSCT00000061068	ssc	ENSSSCG00000036293	SRSF10	serine and arginine rich splicing factor 10 [Source:NCBI gene;Acc:100625186]	PC-5p-17154
ENSSSCT00000061076	ssc	ENSSSCG00000002285	GPHN	gephyrin [Source:NCBI gene;Acc:100153443]	PC-5p-17154
ENSSSCT00000061077	ssc	ENSSSCG00000035012	ELOVL7	ELOVL fatty acid elongase 7 [Source:NCBI gene;Acc:100524592]	PC-5p-17154
ENSSSCT00000061082	ssc	ENSSSCG00000040984	PPIL1	peptidylprolyl isomerase like 1 [Source:NCBI gene;Acc:100524445]	PC-5p-17154
ENSSSCT00000061085	ssc	ENSSSCG00000006781	CTTNBP2NL	CTTNBP2 N-terminal like [Source:NCBI gene;Acc:100520738]	PC-5p-17154
ENSSSCT00000061173	ssc	ENSSSCG00000029507	RASGEF1B	RasGEF domain family member 1B [Source:NCBI gene;Acc:100337671]	PC-5p-17154
ENSSSCT00000061197	ssc	ENSSSCG00000036106	TUBG2	tubulin gamma 2 [Source:HGNC Symbol;Acc:HGNC:12419]	PC-5p-17154
ENSSSCT00000061210	ssc	ENSSSCG00000035495	KITLG	KIT ligand [Source:NCBI gene;Acc:397509]	PC-5p-17154
ENSSSCT00000061226	ssc	ENSSSCG00000040843	ENSSSCG00000040843	melanocortin 2 receptor accessory protein [Source:NCBI gene;Acc:102160946]	PC-5p-17154
ENSSSCT00000061257	ssc	ENSSSCG00000035473	ENSSSCG00000035473	histone H4 [Source:NCBI gene;Acc:110261675]	PC-5p-17154
ENSSSCT00000061376	ssc	ENSSSCG00000006850	FAM102B	family with sequence similarity 102 member B [Source:NCBI gene;Acc:100519836]	PC-5p-17154
ENSSSCT00000061405	ssc	ENSSSCG00000025675	EEF2	eukaryotic translation elongation factor 2 [Source:NCBI gene;Acc:100624328]	PC-5p-17154
ENSSSCT00000061446	ssc	ENSSSCG00000033649	ENSSSCG00000033649	NA	PC-5p-17154
ENSSSCT00000061450	ssc	ENSSSCG00000006179	STAU2	staufen double-stranded RNA binding protein 2 [Source:NCBI gene;Acc:100516319]	PC-5p-17154
ENSSSCT00000061509	ssc	ENSSSCG00000023351	PLA2G4A	phospholipase A2 group IVA [Source:NCBI gene;Acc:100520687]	PC-5p-17154
ENSSSCT00000061564	ssc	ENSSSCG00000039107	ENSSSCG00000039107	kinetochore scaffold 1 [Source:NCBI gene;Acc:100626221]	PC-5p-17154
ENSSSCT00000061597	ssc	ENSSSCG00000010184	AGT	angiotensinogen [Source:NCBI gene;Acc:100157073]	PC-5p-17154
ENSSSCT00000061626	ssc	ENSSSCG00000001921	NEO1	neogenin 1 [Source:NCBI gene;Acc:100510914]	PC-5p-17154
ENSSSCT00000061627	ssc	ENSSSCG00000036781	PRELID3A	PRELI domain containing 3A [Source:NCBI gene;Acc:110261159]	PC-5p-17154
ENSSSCT00000061659	ssc	ENSSSCG00000010545	CPN1	carboxypeptidase N subunit 1 [Source:NCBI gene;Acc:100157984]	PC-5p-17154
ENSSSCT00000061712	ssc	ENSSSCG00000026596	SYNRG	synergin gamma [Source:NCBI gene;Acc:100624012]	PC-5p-17154
ENSSSCT00000061821	ssc	ENSSSCG00000038300	ALDOB	aldolase, fructose-bisphosphate B [Source:NCBI gene;Acc:100515523]	PC-5p-17154
ENSSSCT00000061960	ssc	ENSSSCG00000006490	ENSSSCG00000006490	SMG5, nonsense mediated mRNA decay factor [Source:NCBI gene;Acc:100153097]	PC-5p-17154
ENSSSCT00000062000	ssc	ENSSSCG00000035012	ELOVL7	ELOVL fatty acid elongase 7 [Source:NCBI gene;Acc:100524592]	PC-5p-17154
ENSSSCT00000062027	ssc	ENSSSCG00000022353	RAP1GDS1	Rap1 GTPase-GDP dissociation stimulator 1 [Source:NCBI gene;Acc:100622342]	PC-5p-17154
ENSSSCT00000062063	ssc	ENSSSCG00000003268	TSEN34	tRNA splicing endonuclease subunit 34 [Source:NCBI gene;Acc:100518973]	PC-5p-17154
ENSSSCT00000062212	ssc	ENSSSCG00000004899	RELCH	RAB11 binding and LisH domain, coiled-coil and HEAT repeat containing [Source:NCBI gene;Acc:100521354]	PC-5p-17154
ENSSSCT00000062241	ssc	ENSSSCG00000033277	IQCF5	IQ domain-containing protein F5 [Source:NCBI gene;Acc:100620512]	PC-5p-17154
ENSSSCT00000062282	ssc	ENSSSCG00000010431	A1CF	APOBEC1 complementation factor [Source:NCBI gene;Acc:100155074]	PC-5p-17154
ENSSSCT00000062404	ssc	ENSSSCG00000040088	ENSSSCG00000040088	glycine N-acyltransferase-like [Source:NCBI gene;Acc:100518644]	PC-5p-17154
ENSSSCT00000062471	ssc	ENSSSCG00000003470	FAM131C	family with sequence similarity 131 member C [Source:NCBI gene;Acc:100521274]	PC-5p-17154
ENSSSCT00000062497	ssc	ENSSSCG00000010094	SNAP29	synaptosome associated protein 29 [Source:NCBI gene;Acc:100154733]	PC-5p-17154
ENSSSCT00000062500	ssc	ENSSSCG00000032474	CXCL10	C-X-C motif chemokine ligand 10 [Source:NCBI gene;Acc:494019]	PC-5p-17154
ENSSSCT00000062504	ssc	ENSSSCG00000040399	TSPAN19	tetraspanin 19 [Source:NCBI gene;Acc:100627747]	PC-5p-17154
ENSSSCT00000062639	ssc	ENSSSCG00000015097	DDX6	DEAD-box helicase 6 [Source:NCBI gene;Acc:100515499]	PC-5p-17154
ENSSSCT00000062683	ssc	ENSSSCG00000024346	SLC7A3	solute carrier family 7 member 3 [Source:NCBI gene;Acc:100171387]	PC-5p-17154
ENSSSCT00000062689	ssc	ENSSSCG00000011194	ANKRD28	ankyrin repeat domain 28 [Source:NCBI gene;Acc:100152333]	PC-5p-17154
ENSSSCT00000062748	ssc	ENSSSCG00000007943	NMRAL1	NmrA like redox sensor 1 [Source:NCBI gene;Acc:100511924]	PC-5p-17154
ENSSSCT00000062777	ssc	ENSSSCG00000010555	HIF1AN	hypoxia inducible factor 1 subunit alpha inhibitor [Source:NCBI gene;Acc:100155854]	PC-5p-17154
ENSSSCT00000062876	ssc	ENSSSCG00000001100	CARMIL1	capping protein regulator and myosin 1 linker 1 [Source:NCBI gene;Acc:100157771]	PC-5p-17154
ENSSSCT00000062966	ssc	ENSSSCG00000039119	PDXDC1	pyridoxal dependent decarboxylase domain containing 1 [Source:NCBI gene;Acc:100622608]	PC-5p-17154
ENSSSCT00000062973	ssc	ENSSSCG00000021443	SGK1	serum/glucocorticoid regulated kinase 1 [Source:NCBI gene;Acc:100625739]	PC-5p-17154
ENSSSCT00000063007	ssc	ENSSSCG00000017894	WSCD1	WSC domain containing 1 [Source:NCBI gene;Acc:100522103]	PC-5p-17154
ENSSSCT00000063021	ssc	ENSSSCG00000035673	HBP1	HMG-box transcription factor 1 [Source:NCBI gene;Acc:100519099]	PC-5p-17154
ENSSSCT00000063037	ssc	ENSSSCG00000017386	BECN1	beclin 1 [Source:NCBI gene;Acc:733576]	PC-5p-17154
ENSSSCT00000063080	ssc	ENSSSCG00000002457	ITPK1	inositol-tetrakisphosphate 1-kinase [Source:NCBI gene;Acc:100152339]	PC-5p-17154
ENSSSCT00000063112	ssc	ENSSSCG00000007352	DHX35	DEAH-box helicase 35 [Source:NCBI gene;Acc:100154906]	PC-5p-17154
ENSSSCT00000063119	ssc	ENSSSCG00000039245	RIMS3	regulating synaptic membrane exocytosis 3 [Source:NCBI gene;Acc:100511883]	PC-5p-17154
ENSSSCT00000063244	ssc	ENSSSCG00000036630	GCSAML	germinal center associated signaling and motility like [Source:NCBI gene;Acc:106509430]	PC-5p-17154
ENSSSCT00000063355	ssc	ENSSSCG00000012004	LIPI	lipase I [Source:NCBI gene;Acc:100154888]	PC-5p-17154
ENSSSCT00000063411	ssc	ENSSSCG00000023920	P3H1	prolyl 3-hydroxylase 1 [Source:NCBI gene;Acc:100620503]	PC-5p-17154
ENSSSCT00000063532	ssc	ENSSSCG00000036095	ACOT12	acyl-CoA thioesterase 12 [Source:NCBI gene;Acc:100738062]	PC-5p-17154
ENSSSCT00000063549	ssc	ENSSSCG00000031304	TCAIM	T cell activation inhibitor, mitochondrial [Source:NCBI gene;Acc:100627345]	PC-5p-17154
ENSSSCT00000063628	ssc	ENSSSCG00000004899	RELCH	RAB11 binding and LisH domain, coiled-coil and HEAT repeat containing [Source:NCBI gene;Acc:100521354]	PC-5p-17154
ENSSSCT00000063633	ssc	ENSSSCG00000002285	GPHN	gephyrin [Source:NCBI gene;Acc:100153443]	PC-5p-17154
ENSSSCT00000063681	ssc	ENSSSCG00000031518	STARD4	StAR related lipid transfer domain containing 4 [Source:NCBI gene;Acc:100233203]	PC-5p-17154
ENSSSCT00000063746	ssc	ENSSSCG00000023715	GNS	glucosamine (N-acetyl)-6-sulfatase [Source:NCBI gene;Acc:100623722]	PC-5p-17154
ENSSSCT00000063778	ssc	ENSSSCG00000030168	CYP19A1	cytochrome P450 19A1 [Source:NCBI gene;Acc:403331]	PC-5p-17154
ENSSSCT00000063838	ssc	ENSSSCG00000034692	SH3BP4	SH3 domain binding protein 4 [Source:NCBI gene;Acc:110256943]	PC-5p-17154
ENSSSCT00000063897	ssc	ENSSSCG00000016164	IKZF2	IKAROS family zinc finger 2 [Source:NCBI gene;Acc:100737978]	PC-5p-17154
ENSSSCT00000063910	ssc	ENSSSCG00000015931	BBS5	Bardet-Biedl syndrome 5 [Source:NCBI gene;Acc:100156983]	PC-5p-17154
ENSSSCT00000064006	ssc	ENSSSCG00000014999	KBTBD3	kelch repeat and BTB domain containing 3 [Source:NCBI gene;Acc:100524698]	PC-5p-17154
ENSSSCT00000064080	ssc	ENSSSCG00000027002	KLHL32	kelch like family member 32 [Source:NCBI gene;Acc:100621727]	PC-5p-17154
ENSSSCT00000064152	ssc	ENSSSCG00000024975	NR5A2	nuclear receptor subfamily 5 group A member 2 [Source:NCBI gene;Acc:100523688]	PC-5p-17154
ENSSSCT00000064233	ssc	ENSSSCG00000039107	ENSSSCG00000039107	kinetochore scaffold 1 [Source:NCBI gene;Acc:100626221]	PC-5p-17154
ENSSSCT00000064255	ssc	ENSSSCG00000004024	ENSSSCG00000004024	ribonuclease T2 [Source:NCBI gene;Acc:100157985]	PC-5p-17154
ENSSSCT00000064277	ssc	ENSSSCG00000040399	TSPAN19	tetraspanin 19 [Source:NCBI gene;Acc:100627747]	PC-5p-17154
ENSSSCT00000064307	ssc	ENSSSCG00000003225	ENSSSCG00000003225	carcinoembryonic antigen related cell adhesion molecule 18 [Source:NCBI gene;Acc:100624721]	PC-5p-17154
ENSSSCT00000064310	ssc	ENSSSCG00000000774	USP18	ubiquitin specific peptidase 18 [Source:NCBI gene;Acc:396777]	PC-5p-17154
ENSSSCT00000064317	ssc	ENSSSCG00000000789	CNTN1	contactin 1 [Source:NCBI gene;Acc:100521555]	PC-5p-17154
ENSSSCT00000064333	ssc	ENSSSCG00000032312	RAB11A	RAB11A, member RAS oncogene family [Source:NCBI gene;Acc:595117]	PC-5p-17154
ENSSSCT00000064366	ssc	ENSSSCG00000040681	FABP4	fatty acid binding protein 4, adipocyte [Source:NCBI gene;Acc:399533]	PC-5p-17154
ENSSSCT00000064482	ssc	ENSSSCG00000021862	PTGER2	prostaglandin E receptor 2 [Source:NCBI gene;Acc:100127164]	PC-5p-17154
ENSSSCT00000064500	ssc	ENSSSCG00000000576	LDHB	lactate dehydrogenase B [Source:NCBI gene;Acc:102161427]	PC-5p-17154
ENSSSCT00000064591	ssc	ENSSSCG00000016164	IKZF2	IKAROS family zinc finger 2 [Source:NCBI gene;Acc:100737978]	PC-5p-17154
ENSSSCT00000064632	ssc	ENSSSCG00000023715	GNS	glucosamine (N-acetyl)-6-sulfatase [Source:NCBI gene;Acc:100623722]	PC-5p-17154
ENSSSCT00000064661	ssc	ENSSSCG00000009412	LCP1	lymphocyte cytosolic protein 1 [Source:NCBI gene;Acc:100156254]	PC-5p-17154
ENSSSCT00000064670	ssc	ENSSSCG00000024975	NR5A2	nuclear receptor subfamily 5 group A member 2 [Source:NCBI gene;Acc:100523688]	PC-5p-17154
ENSSSCT00000064694	ssc	ENSSSCG00000032360	PANX1	pannexin 1 [Source:NCBI gene;Acc:100738603]	PC-5p-17154
ENSSSCT00000064737	ssc	ENSSSCG00000027002	KLHL32	kelch like family member 32 [Source:NCBI gene;Acc:100621727]	PC-5p-17154
ENSSSCT00000064977	ssc	ENSSSCG00000012004	LIPI	lipase I [Source:NCBI gene;Acc:100154888]	PC-5p-17154
ENSSSCT00000065012	ssc	ENSSSCG00000011854	LRCH3	leucine rich repeats and calponin homology domain containing 3 [Source:NCBI gene;Acc:100514426]	PC-5p-17154
ENSSSCT00000065013	ssc	ENSSSCG00000016773	ZNF282	zinc finger protein 282 [Source:NCBI gene;Acc:100520117]	PC-5p-17154
ENSSSCT00000065218	ssc	ENSSSCG00000011033	VIM	vimentin [Source:NCBI gene;Acc:100522394]	PC-5p-17154
ENSSSCT00000065298	ssc	ENSSSCG00000014326	KIF20A	kinesin family member 20A [Source:NCBI gene;Acc:100515193]	PC-5p-17154
ENSSSCT00000065371	ssc	ENSSSCG00000034080	DEFB128	defensin beta 128 [Source:NCBI gene;Acc:106505985]	PC-5p-17154
ENSSSCT00000065528	ssc	ENSSSCG00000003268	TSEN34	tRNA splicing endonuclease subunit 34 [Source:NCBI gene;Acc:100518973]	PC-5p-17154
ENSSSCT00000065550	ssc	ENSSSCG00000016243	RHBDD1	rhomboid domain containing 1 [Source:NCBI gene;Acc:100512869]	PC-5p-17154
ENSSSCT00000065575	ssc	ENSSSCG00000007200	FAM110A	family with sequence similarity 110 member A [Source:NCBI gene;Acc:106506647]	PC-5p-17154
ENSSSCT00000065579	ssc	ENSSSCG00000037755	NSMCE2	NSE2 (MMS21) homolog, SMC5-SMC6 complex SUMO ligase [Source:NCBI gene;Acc:106509960]	PC-5p-17154
ENSSSCT00000065603	ssc	ENSSSCG00000011053	CDNF	cerebral dopamine neurotrophic factor [Source:NCBI gene;Acc:100511096]	PC-5p-17154
ENSSSCT00000065704	ssc	ENSSSCG00000000774	USP18	ubiquitin specific peptidase 18 [Source:NCBI gene;Acc:396777]	PC-5p-17154
ENSSSCT00000065745	ssc	ENSSSCG00000010025	LIMK2	LIM domain kinase 2 [Source:NCBI gene;Acc:100156359]	PC-5p-17154
ENSSSCT00000065794	ssc	ENSSSCG00000016751	GCK	glucokinase [Source:NCBI gene;Acc:100514142]	PC-5p-17154
ENSSSCT00000065932	ssc	ENSSSCG00000015483	EEF1AKNMT	eEF1A lysine and N-terminal methyltransferase [Source:NCBI gene;Acc:100512915]	PC-5p-17154
ENSSSCT00000065962	ssc	ENSSSCG00000016981	CPEB4	cytoplasmic polyadenylation element binding protein 4 [Source:NCBI gene;Acc:100521758]	PC-5p-17154
ENSSSCT00000065986	ssc	ENSSSCG00000012247	ATP6AP2	ATPase H+ transporting accessory protein 2 [Source:NCBI gene;Acc:100514935]	PC-5p-17154
ENSSSCT00000065998	ssc	ENSSSCG00000029602	WDR37	WD repeat domain 37 [Source:NCBI gene;Acc:100625330]	PC-5p-17154
ENSSSCT00000066085	ssc	ENSSSCG00000040715	NXPH2	neurexophilin 2 [Source:NCBI gene;Acc:100523516]	PC-5p-17154
ENSSSCT00000066123	ssc	ENSSSCG00000031329	ST8SIA1	ST8 alpha-N-acetyl-neuraminide alpha-2,8-sialyltransferase 1 [Source:NCBI gene;Acc:100625270]	PC-5p-17154
ENSSSCT00000066252	ssc	ENSSSCG00000010660	PNLIPRP2	pancreatic lipase related protein 2 [Source:NCBI gene;Acc:100462755]	PC-5p-17154
ENSSSCT00000066302	ssc	ENSSSCG00000029596	ENSSSCG00000029596	NA	PC-5p-17154
ENSSSCT00000066395	ssc	ENSSSCG00000031456	ARL5B	ADP ribosylation factor like GTPase 5B [Source:NCBI gene;Acc:100627052]	PC-5p-17154
ENSSSCT00000066403	ssc	ENSSSCG00000026383	NRP2	neuropilin 2 [Source:NCBI gene;Acc:100622637]	PC-5p-17154
ENSSSCT00000066413	ssc	ENSSSCG00000037632	ENSSSCG00000037632	NA	PC-5p-17154
ENSSSCT00000066425	ssc	ENSSSCG00000029602	WDR37	WD repeat domain 37 [Source:NCBI gene;Acc:100625330]	PC-5p-17154
ENSSSCT00000000287	ssc	ENSSSCG00000000268	AAAS	aladin WD repeat nucleoporin [Source:NCBI gene;Acc:100154333]	PC-5p-93122
ENSSSCT00000000596	ssc	ENSSSCG00000000553	TM7SF3	transmembrane 7 superfamily member 3 [Source:NCBI gene;Acc:100156281]	PC-5p-93122
ENSSSCT00000000669	ssc	ENSSSCG00000000623	BCL2L14	BCL2 like 14 [Source:NCBI gene;Acc:100514901]	PC-5p-93122
ENSSSCT00000000803	ssc	ENSSSCG00000000739	FOXM1	forkhead box M1 [Source:NCBI gene;Acc:100511565]	PC-5p-93122
ENSSSCT00000001659	ssc	ENSSSCG00000001487	KLHL31	kelch like family member 31 [Source:NCBI gene;Acc:100152767]	PC-5p-93122
ENSSSCT00000002147	ssc	ENSSSCG00000001918	NPTN	neuroplastin [Source:NCBI gene;Acc:100155307]	PC-5p-93122
ENSSSCT00000002575	ssc	ENSSSCG00000002313	SLC10A1	solute carrier family 10 member 1 [Source:NCBI gene;Acc:100153302]	PC-5p-93122
ENSSSCT00000002675	ssc	ENSSSCG00000002406	AHSA1	activator of HSP90 ATPase activity 1 [Source:NCBI gene;Acc:100626607]	PC-5p-93122
ENSSSCT00000003065	ssc	ENSSSCG00000002767	TSNAXIP1	translin associated factor X interacting protein 1 [Source:NCBI gene;Acc:100520430]	PC-5p-93122
ENSSSCT00000003105	ssc	ENSSSCG00000002805	CFAP20	cilia and flagella associated protein 20 [Source:NCBI gene;Acc:100513209]	PC-5p-93122
ENSSSCT00000003232	ssc	ENSSSCG00000002926	TBCB	tubulin folding cofactor B [Source:NCBI gene;Acc:100522808]	PC-5p-93122
ENSSSCT00000003489	ssc	ENSSSCG00000003145	FUT2	fucosyltransferase 2 [Source:NCBI gene;Acc:397139]	PC-5p-93122
ENSSSCT00000004088	ssc	ENSSSCG00000003690	DLGAP1	DLG associated protein 1 [Source:NCBI gene;Acc:100627012]	PC-5p-93122
ENSSSCT00000004109	ssc	ENSSSCG00000003710	TTC39C	tetratricopeptide repeat domain 39C [Source:NCBI gene;Acc:100511088]	PC-5p-93122
ENSSSCT00000004194	ssc	ENSSSCG00000003790	ANKRD13C	ankyrin repeat domain 13C [Source:NCBI gene;Acc:100515670]	PC-5p-93122
ENSSSCT00000004204	ssc	ENSSSCG00000003799	IL12RB2	interleukin 12 receptor subunit beta 2 [Source:NCBI gene;Acc:397178]	PC-5p-93122
ENSSSCT00000004287	ssc	ENSSSCG00000003875	TTC39A	tetratricopeptide repeat domain 39A [Source:NCBI gene;Acc:100518433]	PC-5p-93122
ENSSSCT00000004606	ssc	ENSSSCG00000004167	MYB	MYB proto-oncogene, transcription factor [Source:NCBI gene;Acc:100152439]	PC-5p-93122
ENSSSCT00000004958	ssc	ENSSSCG00000004487	MTO1	mitochondrial tRNA translation optimization 1 [Source:NCBI gene;Acc:100515594]	PC-5p-93122
ENSSSCT00000004963	ssc	ENSSSCG00000004492	SLC14A1	solute carrier family 14 member 1 (Kidd blood group) [Source:NCBI gene;Acc:100157861]	PC-5p-93122
ENSSSCT00000004994	ssc	ENSSSCG00000004522	ME2	malic enzyme 2 [Source:NCBI gene;Acc:100524659]	PC-5p-93122
ENSSSCT00000005176	ssc	ENSSSCG00000004687	B2M	beta-2-microglobulin [Source:NCBI gene;Acc:110255236]	PC-5p-93122
ENSSSCT00000005273	ssc	ENSSSCG00000004774	IVD	isovaleryl-CoA dehydrogenase [Source:NCBI gene;Acc:100156047]	PC-5p-93122
ENSSSCT00000005284	ssc	ENSSSCG00000004785	SRP14	signal recognition particle 14 [Source:NCBI gene;Acc:100522176]	PC-5p-93122
ENSSSCT00000005396	ssc	ENSSSCG00000004890	SERPINB2	serpin family B member 2 [Source:NCBI gene;Acc:100519286]	PC-5p-93122
ENSSSCT00000005428	ssc	ENSSSCG00000004919	NEDD4L	neural precursor cell expressed, developmentally down-regulated 4-like, E3 ubiquitin protein ligase [Source:NCBI gene;Acc:100512083]	PC-5p-93122
ENSSSCT00000005454	ssc	ENSSSCG00000004942	TIPIN	TIMELESS interacting protein [Source:NCBI gene;Acc:100153268]	PC-5p-93122
ENSSSCT00000005707	ssc	ENSSSCG00000005177	SH3GL2	SH3 domain containing GRB2 like 2, endophilin A1 [Source:NCBI gene;Acc:100155580]	PC-5p-93122
ENSSSCT00000006344	ssc	ENSSSCG00000005768	ENSSSCG00000005768	immediate early response 3 interacting protein 1 [Source:NCBI gene;Acc:100521060]	PC-5p-93122
ENSSSCT00000006750	ssc	ENSSSCG00000006156	TPD52	tumor protein D52 [Source:NCBI gene;Acc:100151928]	PC-5p-93122
ENSSSCT00000006754	ssc	ENSSSCG00000006160	STMN2	stathmin 2 [Source:NCBI gene;Acc:100156768]	PC-5p-93122
ENSSSCT00000006836	ssc	ENSSSCG00000006238	CYP7A1	cytochrome P450, family 7, subfamily A, polypeptide 1 [Source:NCBI gene;Acc:448985]	PC-5p-93122
ENSSSCT00000006844	ssc	ENSSSCG00000006245	SDR16C5	short chain dehydrogenase/reductase family 16C, member 5 [Source:NCBI gene;Acc:100157319]	PC-5p-93122
ENSSSCT00000006860	ssc	ENSSSCG00000006261	TCEA1	transcription elongation factor A1 [Source:NCBI gene;Acc:100157724]	PC-5p-93122
ENSSSCT00000006961	ssc	ENSSSCG00000006352	MPZ	myelin protein zero [Source:NCBI gene;Acc:100153273]	PC-5p-93122
ENSSSCT00000006966	ssc	ENSSSCG00000006357	FCER1G	Fc fragment of IgE receptor Ig [Source:NCBI gene;Acc:397406]	PC-5p-93122
ENSSSCT00000006994	ssc	ENSSSCG00000006381	CD84	CD84 molecule [Source:NCBI gene;Acc:100152851]	PC-5p-93122
ENSSSCT00000007016	ssc	ENSSSCG00000006403	CRP	C-reactive protein, pentraxin-related [Source:NCBI gene;Acc:396842]	PC-5p-93122
ENSSSCT00000007080	ssc	ENSSSCG00000006463	PEAR1	platelet endothelial aggregation receptor 1 [Source:NCBI gene;Acc:100156908]	PC-5p-93122
ENSSSCT00000007098	ssc	ENSSSCG00000006480	NAXE	NAD(P)HX epimerase [Source:NCBI gene;Acc:780405]	PC-5p-93122
ENSSSCT00000007316	ssc	ENSSSCG00000006678	FCGR1A	Fc fragment of IgG, high affinity Ia, receptor (CD64) [Source:NCBI gene;Acc:613130]	PC-5p-93122
ENSSSCT00000007399	ssc	ENSSSCG00000006754	AMPD1	adenosine monophosphate deaminase 1 [Source:NCBI gene;Acc:100101472]	PC-5p-93122
ENSSSCT00000007757	ssc	ENSSSCG00000007085	DSTN	destrin, actin depolymerizing factor [Source:NCBI gene;Acc:445516]	PC-5p-93122
ENSSSCT00000007802	ssc	ENSSSCG00000007130	SYNDIG1	synapse differentiation inducing 1 [Source:NCBI gene;Acc:100620296]	PC-5p-93122
ENSSSCT00000007862	ssc	ENSSSCG00000007186	ENSSSCG00000007186	NA	PC-5p-93122
ENSSSCT00000008095	ssc	ENSSSCG00000007395	SYS1	SYS1, golgi trafficking protein [Source:NCBI gene;Acc:102162899]	PC-5p-93122
ENSSSCT00000008203	ssc	ENSSSCG00000007494	CSTF1	cleavage stimulation factor subunit 1 [Source:NCBI gene;Acc:100126292]	PC-5p-93122
ENSSSCT00000008433	ssc	ENSSSCG00000007692	ENSSSCG00000007692	tyrosine 3-monooxygenase/tryptophan 5-monooxygenase activation protein gamma [Source:NCBI gene;Acc:100523057]	PC-5p-93122
ENSSSCT00000008543	ssc	ENSSSCG00000007795	ENSSSCG00000007795	dCTP pyrophosphatase 1 [Source:NCBI gene;Acc:100621901]	PC-5p-93122
ENSSSCT00000008616	ssc	ENSSSCG00000007864	GPRC5B	G protein-coupled receptor class C group 5 member B [Source:NCBI gene;Acc:100623340]	PC-5p-93122
ENSSSCT00000008686	ssc	ENSSSCG00000007925	NAGPA	N-acetylglucosamine-1-phosphodiester alpha-N-acetylglucosaminidase [Source:NCBI gene;Acc:100512596]	PC-5p-93122
ENSSSCT00000008721	ssc	ENSSSCG00000007958	ZNF174	zinc finger protein 174 [Source:NCBI gene;Acc:100520731]	PC-5p-93122
ENSSSCT00000008751	ssc	ENSSSCG00000007986	NME4	NME/NM23 nucleoside diphosphate kinase 4 [Source:NCBI gene;Acc:100233195]	PC-5p-93122
ENSSSCT00000008828	ssc	ENSSSCG00000008056	ATP6V0C	ATPase H+ transporting V0 subunit c [Source:NCBI gene;Acc:100518959]	PC-5p-93122
ENSSSCT00000008891	ssc	ENSSSCG00000008115	ENSSSCG00000008115	mal, T cell differentiation protein [Source:NCBI gene;Acc:100521617]	PC-5p-93122
ENSSSCT00000008901	ssc	ENSSSCG00000008125	NCAPH	non-SMC condensin I complex subunit H [Source:NCBI gene;Acc:100525691]	PC-5p-93122
ENSSSCT00000009073	ssc	ENSSSCG00000008284	ENSSSCG00000008284	retinol dehydrogenase 12-like [Source:NCBI gene;Acc:100513982]	PC-5p-93122
ENSSSCT00000009118	ssc	ENSSSCG00000008326	TGFA	transforming growth factor alpha [Source:NCBI gene;Acc:397484]	PC-5p-93122
ENSSSCT00000009214	ssc	ENSSSCG00000008414	ERLEC1	endoplasmic reticulum lectin 1 [Source:NCBI gene;Acc:100517335]	PC-5p-93122
ENSSSCT00000009319	ssc	ENSSSCG00000008515	MEMO1	mediator of cell motility 1 [Source:NCBI gene;Acc:100513790]	PC-5p-93122
ENSSSCT00000009345	ssc	ENSSSCG00000008540	PPP1CB	protein phosphatase 1 catalytic subunit beta [Source:NCBI gene;Acc:397378]	PC-5p-93122
ENSSSCT00000009638	ssc	ENSSSCG00000008808	GNPDA2	glucosamine-6-phosphate deaminase 2 [Source:NCBI gene;Acc:100516092]	PC-5p-93122
ENSSSCT00000009666	ssc	ENSSSCG00000008831	DCUN1D4	defective in cullin neddylation 1 domain containing 4 [Source:NCBI gene;Acc:100521504]	PC-5p-93122
ENSSSCT00000009714	ssc	ENSSSCG00000008873	GASK1B	golgi associated kinase 1B [Source:NCBI gene;Acc:100515440]	PC-5p-93122
ENSSSCT00000009850	ssc	ENSSSCG00000008993	NPY2R	neuropeptide Y receptor Y2 [Source:NCBI gene;Acc:397291]	PC-5p-93122
ENSSSCT00000009861	ssc	ENSSSCG00000009004	SFRP2	secreted frizzled related protein 2 [Source:NCBI gene;Acc:100516027]	PC-5p-93122
ENSSSCT00000009911	ssc	ENSSSCG00000009050	INPP4B	inositol polyphosphate-4-phosphatase type II B [Source:NCBI gene;Acc:100511393]	PC-5p-93122
ENSSSCT00000010102	ssc	ENSSSCG00000009223	NUDT9	nudix hydrolase 9 [Source:NCBI gene;Acc:100521385]	PC-5p-93122
ENSSSCT00000010217	ssc	ENSSSCG00000029456	SLC7A1	solute carrier family 7 member 1 [Source:NCBI gene;Acc:503545]	PC-5p-93122
ENSSSCT00000010279	ssc	ENSSSCG00000009381	ALG11	ALG11, alpha-1,2-mannosyltransferase [Source:NCBI gene;Acc:100152645]	PC-5p-93122
ENSSSCT00000010382	ssc	ENSSSCG00000009469	ACOD1	aconitate decarboxylase 1 [Source:NCBI gene;Acc:100524951]	PC-5p-93122
ENSSSCT00000010407	ssc	ENSSSCG00000009491	TGDS	TDP-glucose 4,6-dehydratase [Source:NCBI gene;Acc:100517301]	PC-5p-93122
ENSSSCT00000010437	ssc	ENSSSCG00000009519	CLYBL	citrate lyase beta like [Source:NCBI gene;Acc:100154139]	PC-5p-93122
ENSSSCT00000010570	ssc	ENSSSCG00000009642	STC1	stanniocalcin 1 [Source:NCBI gene;Acc:100125345]	PC-5p-93122
ENSSSCT00000010600	ssc	ENSSSCG00000009667	ENSSSCG00000009667	gulonolactone (L-) oxidase [Source:NCBI gene;Acc:396759]	PC-5p-93122
ENSSSCT00000010751	ssc	ENSSSCG00000009808	TMEM120B	transmembrane protein 120B [Source:NCBI gene;Acc:100525612]	PC-5p-93122
ENSSSCT00000011029	ssc	ENSSSCG00000010068	ENSSSCG00000010068	solute carrier family 2 member 11 [Source:NCBI gene;Acc:100125552]	PC-5p-93122
ENSSSCT00000011166	ssc	ENSSSCG00000010200	CSGALNACT2	chondroitin sulfate N-acetylgalactosaminyltransferase 2 [Source:NCBI gene;Acc:100157878]	PC-5p-93122
ENSSSCT00000011167	ssc	ENSSSCG00000010201	RASGEF1A	RasGEF domain family member 1A [Source:NCBI gene;Acc:100156683]	PC-5p-93122
ENSSSCT00000011319	ssc	ENSSSCG00000010339	DYDC2	DPY30 domain containing 2 [Source:NCBI gene;Acc:100525130]	PC-5p-93122
ENSSSCT00000011325	ssc	ENSSSCG00000010345	GHITM	growth hormone inducible transmembrane protein [Source:NCBI gene;Acc:100156458]	PC-5p-93122
ENSSSCT00000011376	ssc	ENSSSCG00000010392	CHAT	choline O-acetyltransferase [Source:NCBI gene;Acc:396896]	PC-5p-93122
ENSSSCT00000011423	ssc	ENSSSCG00000010438	ATAD1	ATPase family, AAA domain containing 1 [Source:NCBI gene;Acc:100157471]	PC-5p-93122
ENSSSCT00000011484	ssc	ENSSSCG00000010496	TCTN3	tectonic family member 3 [Source:NCBI gene;Acc:100157208]	PC-5p-93122
ENSSSCT00000011536	ssc	ENSSSCG00000010545	CPN1	carboxypeptidase N subunit 1 [Source:NCBI gene;Acc:100157984]	PC-5p-93122
ENSSSCT00000011689	ssc	ENSSSCG00000010688	MCMBP	minichromosome maintenance complex binding protein [Source:NCBI gene;Acc:100155791]	PC-5p-93122
ENSSSCT00000011841	ssc	ENSSSCG00000010823	IARS2	isoleucyl-tRNA synthetase 2, mitochondrial [Source:NCBI gene;Acc:100739845]	PC-5p-93122
ENSSSCT00000011896	ssc	ENSSSCG00000010874	ADSS	adenylosuccinate synthase [Source:NCBI gene;Acc:100048942]	PC-5p-93122
ENSSSCT00000012108	ssc	ENSSSCG00000011064	ENSSSCG00000011064	acyl-CoA binding domain containing 5 [Source:NCBI gene;Acc:100514676]	PC-5p-93122
ENSSSCT00000012210	ssc	ENSSSCG00000011147	ENSSSCG00000011147	aldo-keto reductase family 1, member C1 [Source:NCBI gene;Acc:733634]	PC-5p-93122
ENSSSCT00000012231	ssc	ENSSSCG00000011169	PRXL2C	peroxiredoxin like 2C [Source:NCBI gene;Acc:100524271]	PC-5p-93122
ENSSSCT00000012539	ssc	ENSSSCG00000011458	ACTR8	ARP8 actin related protein 8 homolog [Source:NCBI gene;Acc:100154005]	PC-5p-93122
ENSSSCT00000012544	ssc	ENSSSCG00000011463	IL17RD	interleukin 17 receptor D [Source:NCBI gene;Acc:100513377]	PC-5p-93122
ENSSSCT00000012700	ssc	ENSSSCG00000011603	TMEM43	transmembrane protein 43 [Source:NCBI gene;Acc:100515413]	PC-5p-93122
ENSSSCT00000012739	ssc	ENSSSCG00000011639	SRPRB	SRP receptor subunit beta [Source:NCBI gene;Acc:100523141]	PC-5p-93122
ENSSSCT00000012761	ssc	ENSSSCG00000011657	CLDN18	claudin 18 [Source:NCBI gene;Acc:100294676]	PC-5p-93122
ENSSSCT00000012851	ssc	ENSSSCG00000011740	SERPINI1	serpin family I member 1 [Source:NCBI gene;Acc:100154352]	PC-5p-93122
ENSSSCT00000013048	ssc	ENSSSCG00000036952	GTPBP8	GTP binding protein 8 (putative) [Source:NCBI gene;Acc:100515759]	PC-5p-93122
ENSSSCT00000013203	ssc	ENSSSCG00000012071	ENSSSCG00000012071	immunoglobulin superfamily member 5 [Source:NCBI gene;Acc:100517006]	PC-5p-93122
ENSSSCT00000013265	ssc	ENSSSCG00000012126	ENSSSCG00000012126	glycoprotein M6B [Source:NCBI gene;Acc:100155237]	PC-5p-93122
ENSSSCT00000013558	ssc	ENSSSCG00000012400	SNX12	sorting nexin 12 [Source:NCBI gene;Acc:100155023]	PC-5p-93122
ENSSSCT00000013564	ssc	ENSSSCG00000012405	RPS4X	ribosomal protein S4 X-linked [Source:NCBI gene;Acc:397611]	PC-5p-93122
ENSSSCT00000013634	ssc	ENSSSCG00000012467	KLHL4	kelch like family member 4 [Source:NCBI gene;Acc:100524840]	PC-5p-93122
ENSSSCT00000013759	ssc	ENSSSCG00000012583	ACSL4	acyl-CoA synthetase long chain family member 4 [Source:NCBI gene;Acc:448980]	PC-5p-93122
ENSSSCT00000013999	ssc	ENSSSCG00000038442	TMLHE	trimethyllysine hydroxylase, epsilon [Source:NCBI gene;Acc:100515702]	PC-5p-93122
ENSSSCT00000014116	ssc	ENSSSCG00000012913	PPP1CA	protein phosphatase 1 catalytic subunit alpha [Source:NCBI gene;Acc:733611]	PC-5p-93122
ENSSSCT00000014136	ssc	ENSSSCG00000038304	ENSSSCG00000038304	RNA binding motif protein 4B [Source:NCBI gene;Acc:100144418]	PC-5p-93122
ENSSSCT00000014174	ssc	ENSSSCG00000012967	FOSL1	FOS like 1, AP-1 transcription factor subunit [Source:NCBI gene;Acc:100525205]	PC-5p-93122
ENSSSCT00000014288	ssc	ENSSSCG00000024015	FADS1	fatty acid desaturase 1 [Source:NCBI gene;Acc:444995]	PC-5p-93122
ENSSSCT00000014337	ssc	ENSSSCG00000013117	CBLIF	cobalamin binding intrinsic factor [Source:NCBI gene;Acc:100514273]	PC-5p-93122
ENSSSCT00000014338	ssc	ENSSSCG00000013118	MRPL16	mitochondrial ribosomal protein L16 [Source:NCBI gene;Acc:100514446]	PC-5p-93122
ENSSSCT00000014517	ssc	ENSSSCG00000013292	PRR5L	proline rich 5 like [Source:NCBI gene;Acc:100523837]	PC-5p-93122
ENSSSCT00000014597	ssc	ENSSSCG00000013366	ENSSSCG00000013366	lactate dehydrogenase A [Source:NCBI gene;Acc:407245]	PC-5p-93122
ENSSSCT00000014625	ssc	ENSSSCG00000013389	CYP2R1	cytochrome P450, family 2, subfamily R, polypeptide 1 [Source:NCBI gene;Acc:100124375]	PC-5p-93122
ENSSSCT00000014761	ssc	ENSSSCG00000013514	LRG1	leucine rich alpha-2-glycoprotein 1 [Source:NCBI gene;Acc:100524848]	PC-5p-93122
ENSSSCT00000014780	ssc	ENSSSCG00000013533	RANBP3	RAN binding protein 3 [Source:NCBI gene;Acc:100514391]	PC-5p-93122
ENSSSCT00000014923	ssc	ENSSSCG00000013659	DNMT1	DNA methyltransferase 1 [Source:NCBI gene;Acc:606746]	PC-5p-93122
ENSSSCT00000014929	ssc	ENSSSCG00000013665	ENSSSCG00000013665	complement C3 [Source:NCBI gene;Acc:100517145]	PC-5p-93122
ENSSSCT00000014996	ssc	ENSSSCG00000013722	WDR83	WD repeat domain 83 [Source:NCBI gene;Acc:100519823]	PC-5p-93122
ENSSSCT00000015145	ssc	ENSSSCG00000013865	NWD1	NACHT and WD repeat domain containing 1 [Source:NCBI gene;Acc:100737957]	PC-5p-93122
ENSSSCT00000015268	ssc	ENSSSCG00000013978	ZNF672	zinc finger protein 672 [Source:NCBI gene;Acc:100524362]	PC-5p-93122
ENSSSCT00000015416	ssc	ENSSSCG00000014113	HOMER1	homer scaffold protein 1 [Source:NCBI gene;Acc:100511070]	PC-5p-93122
ENSSSCT00000015478	ssc	ENSSSCG00000014169	PCSK1	proprotein convertase subtilisin/kexin type 1 [Source:NCBI gene;Acc:397103]	PC-5p-93122
ENSSSCT00000015514	ssc	ENSSSCG00000014199	WDR36	WD repeat domain 36 [Source:NCBI gene;Acc:100627271]	PC-5p-93122
ENSSSCT00000015519	ssc	ENSSSCG00000014203	MCC	MCC, WNT signaling pathway regulator [Source:NCBI gene;Acc:100515712]	PC-5p-93122
ENSSSCT00000015541	ssc	ENSSSCG00000014223	COMMD10	COMM domain containing 10 [Source:NCBI gene;Acc:100522728]	PC-5p-93122
ENSSSCT00000016258	ssc	ENSSSCG00000014903	CCDC90B	coiled-coil domain containing 90B [Source:NCBI gene;Acc:100518207]	PC-5p-93122
ENSSSCT00000016482	ssc	ENSSSCG00000015116	ENSSSCG00000015116	melanoma cell adhesion molecule [Source:NCBI gene;Acc:733617]	PC-5p-93122
ENSSSCT00000016562	ssc	ENSSSCG00000015196	SIAE	sialic acid acetylesterase [Source:NCBI gene;Acc:100521812]	PC-5p-93122
ENSSSCT00000016644	ssc	ENSSSCG00000033768	LAX1	lymphocyte transmembrane adaptor 1 [Source:NCBI gene;Acc:100511526]	PC-5p-93122
ENSSSCT00000016758	ssc	ENSSSCG00000015383	RAPGEF5	Rap guanine nucleotide exchange factor 5 [Source:NCBI gene;Acc:100518983]	PC-5p-93122
ENSSSCT00000016789	ssc	ENSSSCG00000015414	FAM185A	family with sequence similarity 185 member A [Source:NCBI gene;Acc:100512804]	PC-5p-93122
ENSSSCT00000016870	ssc	ENSSSCG00000015486	PIGC	phosphatidylinositol glycan anchor biosynthesis class C [Source:NCBI gene;Acc:100312979]	PC-5p-93122
ENSSSCT00000016985	ssc	ENSSSCG00000015592	TATDN3	TatD DNase domain containing 3 [Source:NCBI gene;Acc:100523687]	PC-5p-93122
ENSSSCT00000017141	ssc	ENSSSCG00000015741	CFAP221	cilia and flagella associated protein 221 [Source:NCBI gene;Acc:100521408]	PC-5p-93122
ENSSSCT00000017202	ssc	ENSSSCG00000015798	ANKRD37	ankyrin repeat domain 37 [Source:NCBI gene;Acc:100153642]	PC-5p-93122
ENSSSCT00000017360	ssc	ENSSSCG00000015943	GORASP2	golgi reassembly stacking protein 2 [Source:NCBI gene;Acc:100154960]	PC-5p-93122
ENSSSCT00000017443	ssc	ENSSSCG00000016020	DUSP19	dual specificity phosphatase 19 [Source:NCBI gene;Acc:100523472]	PC-5p-93122
ENSSSCT00000017478	ssc	ENSSSCG00000016053	ENSSSCG00000016053	nuclear envelope integral membrane protein 2 [Source:NCBI gene;Acc:100515587]	PC-5p-93122
ENSSSCT00000017487	ssc	ENSSSCG00000016062	NABP1	nucleic acid binding protein 1 [Source:NCBI gene;Acc:100155066]	PC-5p-93122
ENSSSCT00000017589	ssc	ENSSSCG00000016156	ACADL	acyl-CoA dehydrogenase long chain [Source:NCBI gene;Acc:396931]	PC-5p-93122
ENSSSCT00000017626	ssc	ENSSSCG00000016186	TMBIM1	transmembrane BAX inhibitor motif containing 1 [Source:NCBI gene;Acc:100152389]	PC-5p-93122
ENSSSCT00000017682	ssc	ENSSSCG00000016239	NYAP2	neuronal tyrosine-phosphorylated phosphoinositide-3-kinase adaptor 2 [Source:NCBI gene;Acc:100620202]	PC-5p-93122
ENSSSCT00000017762	ssc	ENSSSCG00000036274	ENSSSCG00000036274	UDP glucuronosyltransferase 1 family, polypeptide A6 [Source:NCBI gene;Acc:100152603]	PC-5p-93122
ENSSSCT00000017765	ssc	ENSSSCG00000036274	ENSSSCG00000036274	UDP glucuronosyltransferase 1 family, polypeptide A6 [Source:NCBI gene;Acc:100152603]	PC-5p-93122
ENSSSCT00000017863	ssc	ENSSSCG00000016406	ESYT2	extended synaptotagmin 2 [Source:NCBI gene;Acc:100737296]	PC-5p-93122
ENSSSCT00000017971	ssc	ENSSSCG00000016506	KLRG2	killer cell lectin like receptor G2 [Source:NCBI gene;Acc:100518525]	PC-5p-93122
ENSSSCT00000018131	ssc	ENSSSCG00000016653	DNAJB9	DnaJ heat shock protein family (Hsp40) member B9 [Source:NCBI gene;Acc:100521593]	PC-5p-93122
ENSSSCT00000018168	ssc	ENSSSCG00000016687	ENSSSCG00000016687	chimerin 2 [Source:NCBI gene;Acc:100514933]	PC-5p-93122
ENSSSCT00000018375	ssc	ENSSSCG00000016871	CCL28	C-C motif chemokine ligand 28 [Source:NCBI gene;Acc:554303]	PC-5p-93122
ENSSSCT00000018378	ssc	ENSSSCG00000016874	PAIP1	poly(A) binding protein interacting protein 1 [Source:NCBI gene;Acc:100524591]	PC-5p-93122
ENSSSCT00000018536	ssc	ENSSSCG00000017024	CCNG1	cyclin G1 [Source:NCBI gene;Acc:595110]	PC-5p-93122
ENSSSCT00000018538	ssc	ENSSSCG00000023661	GABRA1	gamma-aminobutyric acid type A receptor alpha1 subunit [Source:NCBI gene;Acc:100516706]	PC-5p-93122
ENSSSCT00000018723	ssc	ENSSSCG00000017198	ACOX1	acyl-CoA oxidase 1 [Source:NCBI gene;Acc:100113422]	PC-5p-93122
ENSSSCT00000018727	ssc	ENSSSCG00000017202	ENSSSCG00000017202	histone H3.3 [Source:NCBI gene;Acc:100521680]	PC-5p-93122
ENSSSCT00000018890	ssc	ENSSSCG00000017352	ENSSSCG00000017352	coiled-coil domain containing 43 [Source:NCBI gene;Acc:100526134]	PC-5p-93122
ENSSSCT00000018938	ssc	ENSSSCG00000017398	COASY	Coenzyme A synthase [Source:NCBI gene;Acc:396688]	PC-5p-93122
ENSSSCT00000019318	ssc	ENSSSCG00000017749	ENSSSCG00000017749	ecotropic viral integration site 2A [Source:NCBI gene;Acc:100525302]	PC-5p-93122
ENSSSCT00000019371	ssc	ENSSSCG00000017799	CPD	carboxypeptidase D [Source:NCBI gene;Acc:100517495]	PC-5p-93122
ENSSSCT00000019516	ssc	ENSSSCG00000023915	SLC2A4	solute carrier family 2 member 4 [Source:NCBI gene;Acc:396754]	PC-5p-93122
ENSSSCT00000022242	ssc	ENSSSCG00000024126	CCT5	chaperonin containing TCP1 subunit 5 [Source:NCBI gene;Acc:100627652]	PC-5p-93122
ENSSSCT00000022284	ssc	ENSSSCG00000023525	TMEM26	transmembrane protein 26 [Source:NCBI gene;Acc:100157089]	PC-5p-93122
ENSSSCT00000022381	ssc	ENSSSCG00000020737	SSSCA1	Sjogren syndrome/scleroderma autoantigen 1 [Source:NCBI gene;Acc:100737568]	PC-5p-93122
ENSSSCT00000022568	ssc	ENSSSCG00000029456	SLC7A1	solute carrier family 7 member 1 [Source:NCBI gene;Acc:503545]	PC-5p-93122
ENSSSCT00000022596	ssc	ENSSSCG00000023661	GABRA1	gamma-aminobutyric acid type A receptor alpha1 subunit [Source:NCBI gene;Acc:100516706]	PC-5p-93122
ENSSSCT00000022769	ssc	ENSSSCG00000023320	CYP3A39	Sus scrofa cytochrome P450 3A39 (CYP3A39), mRNA. [Source:RefSeq mRNA;Acc:NM_214422]	PC-5p-93122
ENSSSCT00000022784	ssc	ENSSSCG00000023351	PLA2G4A	phospholipase A2 group IVA [Source:NCBI gene;Acc:100520687]	PC-5p-93122
ENSSSCT00000022969	ssc	ENSSSCG00000030369	YARS	tyrosyl-tRNA synthetase [Source:NCBI gene;Acc:100621140]	PC-5p-93122
ENSSSCT00000023110	ssc	ENSSSCG00000028592	TM2D2	TM2 domain containing 2 [Source:NCBI gene;Acc:100154457]	PC-5p-93122
ENSSSCT00000023158	ssc	ENSSSCG00000021007	MRPL19	mitochondrial ribosomal protein L19 [Source:NCBI gene;Acc:100625069]	PC-5p-93122
ENSSSCT00000023160	ssc	ENSSSCG00000026564	ENSSSCG00000026564	NA	PC-5p-93122
ENSSSCT00000023657	ssc	ENSSSCG00000027617	SYNPR	synaptoporin [Source:NCBI gene;Acc:100623290]	PC-5p-93122
ENSSSCT00000023686	ssc	ENSSSCG00000025187	TMEM126A	transmembrane protein 126A [Source:NCBI gene;Acc:100627094]	PC-5p-93122
ENSSSCT00000023747	ssc	ENSSSCG00000025240	DDIT4L	DNA damage inducible transcript 4 like [Source:NCBI gene;Acc:100525762]	PC-5p-93122
ENSSSCT00000023925	ssc	ENSSSCG00000029460	RND2	Rho family GTPase 2 [Source:NCBI gene;Acc:100625457]	PC-5p-93122
ENSSSCT00000024304	ssc	ENSSSCG00000027100	MED31	mediator complex subunit 31 [Source:NCBI gene;Acc:100622626]	PC-5p-93122
ENSSSCT00000024310	ssc	ENSSSCG00000008464	MTA3	metastasis associated 1 family member 3 [Source:NCBI gene;Acc:100514455]	PC-5p-93122
ENSSSCT00000024363	ssc	ENSSSCG00000027361	OVOL1	ovo like transcriptional repressor 1 [Source:NCBI gene;Acc:100511364]	PC-5p-93122
ENSSSCT00000024415	ssc	ENSSSCG00000028334	KRT74	keratin 74 [Source:NCBI gene;Acc:100511256]	PC-5p-93122
ENSSSCT00000024525	ssc	ENSSSCG00000023495	PITHD1	PITH domain containing 1 [Source:NCBI gene;Acc:100620706]	PC-5p-93122
ENSSSCT00000024527	ssc	ENSSSCG00000024748	THUMPD1	THUMP domain containing 1 [Source:NCBI gene;Acc:100512402]	PC-5p-93122
ENSSSCT00000024808	ssc	ENSSSCG00000025210	ATG10	autophagy related 10 [Source:NCBI gene;Acc:100462744]	PC-5p-93122
ENSSSCT00000024999	ssc	ENSSSCG00000024818	RCAN3	RCAN family member 3 [Source:NCBI gene;Acc:100522144]	PC-5p-93122
ENSSSCT00000025037	ssc	ENSSSCG00000024419	ENSSSCG00000024419	RB binding protein 8, endonuclease [Source:NCBI gene;Acc:100621518]	PC-5p-93122
ENSSSCT00000025063	ssc	ENSSSCG00000022521	DPY19L3	dpy-19 like C-mannosyltransferase 3 [Source:NCBI gene;Acc:100621064]	PC-5p-93122
ENSSSCT00000025464	ssc	ENSSSCG00000026695	TNFSF14	TNF superfamily member 14 [Source:NCBI gene;Acc:100519468]	PC-5p-93122
ENSSSCT00000025634	ssc	ENSSSCG00000025038	KCNJ13	potassium voltage-gated channel subfamily J member 13 [Source:NCBI gene;Acc:100151780]	PC-5p-93122
ENSSSCT00000025883	ssc	ENSSSCG00000021170	FAR1	fatty acyl-CoA reductase 1 [Source:NCBI gene;Acc:100625473]	PC-5p-93122
ENSSSCT00000025896	ssc	ENSSSCG00000023785	TMEM156	transmembrane protein 156 [Source:NCBI gene;Acc:100525349]	PC-5p-93122
ENSSSCT00000026021	ssc	ENSSSCG00000022190	UBE2V2	ubiquitin conjugating enzyme E2 V2 [Source:NCBI gene;Acc:100627960]	PC-5p-93122
ENSSSCT00000026187	ssc	ENSSSCG00000029547	NAB1	NGFI-A binding protein 1 [Source:NCBI gene;Acc:100151855]	PC-5p-93122
ENSSSCT00000026239	ssc	ENSSSCG00000021696	NRSN1	neurensin 1 [Source:NCBI gene;Acc:100154240]	PC-5p-93122
ENSSSCT00000026305	ssc	ENSSSCG00000021802	ABHD17B	abhydrolase domain containing 17B [Source:NCBI gene;Acc:100155547]	PC-5p-93122
ENSSSCT00000026401	ssc	ENSSSCG00000023915	SLC2A4	solute carrier family 2 member 4 [Source:NCBI gene;Acc:396754]	PC-5p-93122
ENSSSCT00000026733	ssc	ENSSSCG00000015513	ASTN1	astrotactin 1 [Source:NCBI gene;Acc:100737305]	PC-5p-93122
ENSSSCT00000027178	ssc	ENSSSCG00000025007	ENSSSCG00000025007	NFU1 iron-sulfur cluster scaffold [Source:NCBI gene;Acc:102165918]	PC-5p-93122
ENSSSCT00000027213	ssc	ENSSSCG00000004167	MYB	MYB proto-oncogene, transcription factor [Source:NCBI gene;Acc:100152439]	PC-5p-93122
ENSSSCT00000027587	ssc	ENSSSCG00000025846	CCR8	C-C motif chemokine receptor 8 [Source:NCBI gene;Acc:100622393]	PC-5p-93122
ENSSSCT00000028022	ssc	ENSSSCG00000026269	RAB29	RAB29, member RAS oncogene family [Source:NCBI gene;Acc:100626414]	PC-5p-93122
ENSSSCT00000028211	ssc	ENSSSCG00000001918	NPTN	neuroplastin [Source:NCBI gene;Acc:100155307]	PC-5p-93122
ENSSSCT00000028213	ssc	ENSSSCG00000022742	PRDX6	peroxiredoxin 6 [Source:NCBI gene;Acc:399538]	PC-5p-93122
ENSSSCT00000028884	ssc	ENSSSCG00000026430	ENSSSCG00000026430	ATP-dependent RNA helicase DDX3X [Source:NCBI gene;Acc:100624590]	PC-5p-93122
ENSSSCT00000028886	ssc	ENSSSCG00000034139	EYA4	EYA transcriptional coactivator and phosphatase 4 [Source:NCBI gene;Acc:100157256]	PC-5p-93122
ENSSSCT00000029034	ssc	ENSSSCG00000027409	TCF23	transcription factor 23 [Source:NCBI gene;Acc:100522370]	PC-5p-93122
ENSSSCT00000029302	ssc	ENSSSCG00000027676	NOP56	NOP56 ribonucleoprotein [Source:NCBI gene;Acc:100512446]	PC-5p-93122
ENSSSCT00000029412	ssc	ENSSSCG00000028737	ENSSSCG00000028737	ubiquitin specific peptidase 3 [Source:NCBI gene;Acc:100624494]	PC-5p-93122
ENSSSCT00000029445	ssc	ENSSSCG00000013347	PRMT3	protein arginine methyltransferase 3 [Source:NCBI gene;Acc:100521429]	PC-5p-93122
ENSSSCT00000029500	ssc	ENSSSCG00000024347	CRISP3	cysteine-rich secretory protein 3 [Source:NCBI gene;Acc:100158244]	PC-5p-93122
ENSSSCT00000029857	ssc	ENSSSCG00000000739	FOXM1	forkhead box M1 [Source:NCBI gene;Acc:100511565]	PC-5p-93122
ENSSSCT00000030677	ssc	ENSSSCG00000029256	AKR1A1	aldo-keto reductase family 1 member A1 [Source:NCBI gene;Acc:396924]	PC-5p-93122
ENSSSCT00000030878	ssc	ENSSSCG00000024419	ENSSSCG00000024419	RB binding protein 8, endonuclease [Source:NCBI gene;Acc:100621518]	PC-5p-93122
ENSSSCT00000030948	ssc	ENSSSCG00000021764	ARHGEF38	Rho guanine nucleotide exchange factor 38 [Source:NCBI gene;Acc:100738766]	PC-5p-93122
ENSSSCT00000031001	ssc	ENSSSCG00000023522	TGM2	transglutaminase 2 [Source:NCBI gene;Acc:100154530]	PC-5p-93122
ENSSSCT00000031020	ssc	ENSSSCG00000027381	GGCX	gamma-glutamyl carboxylase [Source:NCBI gene;Acc:100620337]	PC-5p-93122
ENSSSCT00000031087	ssc	ENSSSCG00000025806	FAM118B	family with sequence similarity 118 member B [Source:NCBI gene;Acc:100515227]	PC-5p-93122
ENSSSCT00000031114	ssc	ENSSSCG00000028737	ENSSSCG00000028737	ubiquitin specific peptidase 3 [Source:NCBI gene;Acc:100624494]	PC-5p-93122
ENSSSCT00000031439	ssc	ENSSSCG00000021866	EDDM3B	epididymal protein 3B [Source:NCBI gene;Acc:397204]	PC-5p-93122
ENSSSCT00000031595	ssc	ENSSSCG00000024776	ENSSSCG00000024776	small nuclear ribonucleoprotein polypeptide G [Source:NCBI gene;Acc:100525867]	PC-5p-93122
ENSSSCT00000031644	ssc	ENSSSCG00000026294	GMFB	glia maturation factor beta [Source:NCBI gene;Acc:100625819]	PC-5p-93122
ENSSSCT00000031665	ssc	ENSSSCG00000026402	ENSSSCG00000026402	adhesion G protein-coupled receptor E3-like [Source:NCBI gene;Acc:100522787]	PC-5p-93122
ENSSSCT00000031688	ssc	ENSSSCG00000033860	ZMAT3	zinc finger matrin-type 3 [Source:NCBI gene;Acc:100621584]	PC-5p-93122
ENSSSCT00000032043	ssc	ENSSSCG00000031524	ENSSSCG00000031524	developmental pluripotency associated 2 [Source:NCBI gene;Acc:100620381]	PC-5p-93122
ENSSSCT00000032108	ssc	ENSSSCG00000011147	ENSSSCG00000011147	aldo-keto reductase family 1, member C1 [Source:NCBI gene;Acc:733634]	PC-5p-93122
ENSSSCT00000032163	ssc	ENSSSCG00000027905	ENSSSCG00000027905	RNA binding motif protein 7 [Source:NCBI gene;Acc:100522453]	PC-5p-93122
ENSSSCT00000032385	ssc	ENSSSCG00000024794	FBXO42	F-box protein 42 [Source:NCBI gene;Acc:100521974]	PC-5p-93122
ENSSSCT00000032648	ssc	ENSSSCG00000012110	MID1	midline 1 [Source:NCBI gene;Acc:100524415]	PC-5p-93122
ENSSSCT00000032694	ssc	ENSSSCG00000006160	STMN2	stathmin 2 [Source:NCBI gene;Acc:100156768]	PC-5p-93122
ENSSSCT00000033009	ssc	ENSSSCG00000011831	APOD	apolipoprotein D [Source:NCBI gene;Acc:100157318]	PC-5p-93122
ENSSSCT00000033041	ssc	ENSSSCG00000006160	STMN2	stathmin 2 [Source:NCBI gene;Acc:100156768]	PC-5p-93122
ENSSSCT00000033071	ssc	ENSSSCG00000006380	ENSSSCG00000006380	signaling lymphocytic activation molecule family member 1 [Source:NCBI gene;Acc:100511325]	PC-5p-93122
ENSSSCT00000033451	ssc	ENSSSCG00000012126	ENSSSCG00000012126	glycoprotein M6B [Source:NCBI gene;Acc:100155237]	PC-5p-93122
ENSSSCT00000033635	ssc	ENSSSCG00000012126	ENSSSCG00000012126	glycoprotein M6B [Source:NCBI gene;Acc:100155237]	PC-5p-93122
ENSSSCT00000034004	ssc	ENSSSCG00000012126	ENSSSCG00000012126	glycoprotein M6B [Source:NCBI gene;Acc:100155237]	PC-5p-93122
ENSSSCT00000034163	ssc	ENSSSCG00000004917	MALT1	MALT1 paracaspase [Source:NCBI gene;Acc:100153830]	PC-5p-93122
ENSSSCT00000034196	ssc	ENSSSCG00000012126	ENSSSCG00000012126	glycoprotein M6B [Source:NCBI gene;Acc:100155237]	PC-5p-93122
ENSSSCT00000034230	ssc	ENSSSCG00000004291	NT5E	5'-nucleotidase ecto [Source:NCBI gene;Acc:100157995]	PC-5p-93122
ENSSSCT00000034249	ssc	ENSSSCG00000015116	ENSSSCG00000015116	melanoma cell adhesion molecule [Source:NCBI gene;Acc:733617]	PC-5p-93122
ENSSSCT00000034821	ssc	ENSSSCG00000008213	CD8B	CD8b molecule [Source:NCBI gene;Acc:396636]	PC-5p-93122
ENSSSCT00000035747	ssc	ENSSSCG00000012703	RBMXL1	RNA binding motif protein X-linked [Source:NCBI gene;Acc:100158042]	PC-5p-93122
ENSSSCT00000035768	ssc	ENSSSCG00000012110	MID1	midline 1 [Source:NCBI gene;Acc:100524415]	PC-5p-93122
ENSSSCT00000035933	ssc	ENSSSCG00000030998	WIF1	WNT inhibitory factor 1 [Source:NCBI gene;Acc:100512657]	PC-5p-93122
ENSSSCT00000036003	ssc	ENSSSCG00000009283	TNFRSF19	TNF receptor superfamily member 19 [Source:NCBI gene;Acc:100521146]	PC-5p-93122
ENSSSCT00000036053	ssc	ENSSSCG00000006678	FCGR1A	Fc fragment of IgG, high affinity Ia, receptor (CD64) [Source:NCBI gene;Acc:613130]	PC-5p-93122
ENSSSCT00000036189	ssc	ENSSSCG00000012249	CXorf38	chromosome X CXorf38 homolog [Source:NCBI gene;Acc:100515115]	PC-5p-93122
ENSSSCT00000036736	ssc	ENSSSCG00000029547	NAB1	NGFI-A binding protein 1 [Source:NCBI gene;Acc:100151855]	PC-5p-93122
ENSSSCT00000036760	ssc	ENSSSCG00000012556	RBM41	RNA binding motif protein 41 [Source:NCBI gene;Acc:100516772]	PC-5p-93122
ENSSSCT00000036887	ssc	ENSSSCG00000034139	EYA4	EYA transcriptional coactivator and phosphatase 4 [Source:NCBI gene;Acc:100157256]	PC-5p-93122
ENSSSCT00000036888	ssc	ENSSSCG00000010534	HPS1	HPS1, biogenesis of lysosomal organelles complex 3 subunit 1 [Source:NCBI gene;Acc:100049672]	PC-5p-93122
ENSSSCT00000036906	ssc	ENSSSCG00000013389	CYP2R1	cytochrome P450, family 2, subfamily R, polypeptide 1 [Source:NCBI gene;Acc:100124375]	PC-5p-93122
ENSSSCT00000037065	ssc	ENSSSCG00000016442	AOC1	amine oxidase, copper containing 1 [Source:NCBI gene;Acc:100517436]	PC-5p-93122
ENSSSCT00000037197	ssc	ENSSSCG00000011942	CD47	CD47 molecule [Source:NCBI gene;Acc:397042]	PC-5p-93122
ENSSSCT00000037206	ssc	ENSSSCG00000036089	ENSSSCG00000036089	keratin 222 [Source:NCBI gene;Acc:100524521]	PC-5p-93122
ENSSSCT00000037321	ssc	ENSSSCG00000039998	CLIC2	chloride intracellular channel 2 [Source:NCBI gene;Acc:100516055]	PC-5p-93122
ENSSSCT00000037432	ssc	ENSSSCG00000016863	OXCT1	3-oxoacid CoA-transferase 1 [Source:NCBI gene;Acc:396978]	PC-5p-93122
ENSSSCT00000037439	ssc	ENSSSCG00000034692	SH3BP4	SH3 domain binding protein 4 [Source:NCBI gene;Acc:110256943]	PC-5p-93122
ENSSSCT00000037454	ssc	ENSSSCG00000029675	MMP8	matrix metallopeptidase 8 [Source:NCBI gene;Acc:100523811]	PC-5p-93122
ENSSSCT00000037500	ssc	ENSSSCG00000006238	CYP7A1	cytochrome P450, family 7, subfamily A, polypeptide 1 [Source:NCBI gene;Acc:448985]	PC-5p-93122
ENSSSCT00000037517	ssc	ENSSSCG00000005444	TMEM245	catenin alpha like 1 [Source:NCBI gene;Acc:100626033]	PC-5p-93122
ENSSSCT00000037521	ssc	ENSSSCG00000040208	PAG1	phosphoprotein membrane anchor with glycosphingolipid microdomains 1 [Source:NCBI gene;Acc:100157912]	PC-5p-93122
ENSSSCT00000037566	ssc	ENSSSCG00000010219	ARID5B	AT-rich interaction domain 5B [Source:NCBI gene;Acc:100622249]	PC-5p-93122
ENSSSCT00000037635	ssc	ENSSSCG00000009256	ANTXR2	ANTXR cell adhesion molecule 2 [Source:NCBI gene;Acc:100514416]	PC-5p-93122
ENSSSCT00000037673	ssc	ENSSSCG00000003015	EXOSC5	exosome component 5 [Source:NCBI gene;Acc:100512107]	PC-5p-93122
ENSSSCT00000037675	ssc	ENSSSCG00000033453	BST2	bone marrow stromal cell antigen 2 [Source:NCBI gene;Acc:100302088]	PC-5p-93122
ENSSSCT00000037709	ssc	ENSSSCG00000004537	TXNL1	thioredoxin like 1 [Source:NCBI gene;Acc:100512385]	PC-5p-93122
ENSSSCT00000037739	ssc	ENSSSCG00000015247	ZBTB44	zinc finger and BTB domain containing 44 [Source:NCBI gene;Acc:100518028]	PC-5p-93122
ENSSSCT00000037773	ssc	ENSSSCG00000005967	FAM84B	family with sequence similarity 84 member B [Source:NCBI gene;Acc:100623936]	PC-5p-93122
ENSSSCT00000037858	ssc	ENSSSCG00000033741	NIP7	NIP7, nucleolar pre-rRNA processing protein [Source:NCBI gene;Acc:595107]	PC-5p-93122
ENSSSCT00000037931	ssc	ENSSSCG00000009115	NDST3	N-deacetylase and N-sulfotransferase 3 [Source:NCBI gene;Acc:100525060]	PC-5p-93122
ENSSSCT00000037983	ssc	ENSSSCG00000011942	CD47	CD47 molecule [Source:NCBI gene;Acc:397042]	PC-5p-93122
ENSSSCT00000037987	ssc	ENSSSCG00000009256	ANTXR2	ANTXR cell adhesion molecule 2 [Source:NCBI gene;Acc:100514416]	PC-5p-93122
ENSSSCT00000038009	ssc	ENSSSCG00000014223	COMMD10	COMM domain containing 10 [Source:NCBI gene;Acc:100522728]	PC-5p-93122
ENSSSCT00000038014	ssc	ENSSSCG00000031541	ARL5A	ADP ribosylation factor like GTPase 5A [Source:NCBI gene;Acc:100622814]	PC-5p-93122
ENSSSCT00000038038	ssc	ENSSSCG00000022786	MOGS	mannosyl-oligosaccharide glucosidase [Source:NCBI gene;Acc:100513204]	PC-5p-93122
ENSSSCT00000038066	ssc	ENSSSCG00000036635	TRAV6	T cell receptor alpha variable 6 [Source:HGNC Symbol;Acc:HGNC:12144]	PC-5p-93122
ENSSSCT00000038101	ssc	ENSSSCG00000014985	MMP3	matrix metallopeptidase 3 [Source:NCBI gene;Acc:396769]	PC-5p-93122
ENSSSCT00000038108	ssc	ENSSSCG00000038082	TRAF6	TNF receptor associated factor 6 [Source:NCBI gene;Acc:396629]	PC-5p-93122
ENSSSCT00000038270	ssc	ENSSSCG00000036229	ENSSSCG00000036229	insulin induced gene 2 [Source:NCBI gene;Acc:100170127]	PC-5p-93122
ENSSSCT00000038283	ssc	ENSSSCG00000033860	ZMAT3	zinc finger matrin-type 3 [Source:NCBI gene;Acc:100621584]	PC-5p-93122
ENSSSCT00000038285	ssc	ENSSSCG00000013849	TPM4	tropomyosin 4 [Source:NCBI gene;Acc:397608]	PC-5p-93122
ENSSSCT00000038341	ssc	ENSSSCG00000009256	ANTXR2	ANTXR cell adhesion molecule 2 [Source:NCBI gene;Acc:100514416]	PC-5p-93122
ENSSSCT00000038370	ssc	ENSSSCG00000011064	ENSSSCG00000011064	acyl-CoA binding domain containing 5 [Source:NCBI gene;Acc:100514676]	PC-5p-93122
ENSSSCT00000038394	ssc	ENSSSCG00000013366	ENSSSCG00000013366	lactate dehydrogenase A [Source:NCBI gene;Acc:407245]	PC-5p-93122
ENSSSCT00000038410	ssc	ENSSSCG00000010545	CPN1	carboxypeptidase N subunit 1 [Source:NCBI gene;Acc:100157984]	PC-5p-93122
ENSSSCT00000038462	ssc	ENSSSCG00000021696	NRSN1	neurensin 1 [Source:NCBI gene;Acc:100154240]	PC-5p-93122
ENSSSCT00000038472	ssc	ENSSSCG00000035859	WNT5A	Wnt family member 5A [Source:NCBI gene;Acc:100627056]	PC-5p-93122
ENSSSCT00000038550	ssc	ENSSSCG00000036074	AP1S2	adaptor related protein complex 1 subunit sigma 2 [Source:NCBI gene;Acc:100517795]	PC-5p-93122
ENSSSCT00000038568	ssc	ENSSSCG00000006156	TPD52	tumor protein D52 [Source:NCBI gene;Acc:100151928]	PC-5p-93122
ENSSSCT00000038570	ssc	ENSSSCG00000011782	ABCC5	ATP binding cassette subfamily C member 5 [Source:NCBI gene;Acc:100513626]	PC-5p-93122
ENSSSCT00000038591	ssc	ENSSSCG00000009410	RUBCNL	rubicon like autophagy enhancer [Source:NCBI gene;Acc:100522757]	PC-5p-93122
ENSSSCT00000038678	ssc	ENSSSCG00000032198	SPOPL	speckle type BTB/POZ protein like [Source:NCBI gene;Acc:100156406]	PC-5p-93122
ENSSSCT00000038798	ssc	ENSSSCG00000010313	VCL	vinculin [Source:NCBI gene;Acc:396974]	PC-5p-93122
ENSSSCT00000038817	ssc	ENSSSCG00000010201	RASGEF1A	RasGEF domain family member 1A [Source:NCBI gene;Acc:100156683]	PC-5p-93122
ENSSSCT00000038839	ssc	ENSSSCG00000004570	TPM1	tropomyosin 1 [Source:NCBI gene;Acc:100037999]	PC-5p-93122
ENSSSCT00000038862	ssc	ENSSSCG00000032857	S100A12	S100 calcium binding protein A12 [Source:NCBI gene;Acc:100301483]	PC-5p-93122
ENSSSCT00000038881	ssc	ENSSSCG00000009431	DGKH	diacylglycerol kinase eta [Source:NCBI gene;Acc:100157742]	PC-5p-93122
ENSSSCT00000038922	ssc	ENSSSCG00000031526	ENSSSCG00000031526	NA	PC-5p-93122
ENSSSCT00000039124	ssc	ENSSSCG00000032340	ENSSSCG00000032340	cerebellar degeneration related protein 2 [Source:NCBI gene;Acc:100626193]	PC-5p-93122
ENSSSCT00000039226	ssc	ENSSSCG00000004687	B2M	beta-2-microglobulin [Source:NCBI gene;Acc:110255236]	PC-5p-93122
ENSSSCT00000039247	ssc	ENSSSCG00000037634	FOXA1	forkhead box A1 [Source:NCBI gene;Acc:100156502]	PC-5p-93122
ENSSSCT00000039302	ssc	ENSSSCG00000016211	ENSSSCG00000016211	autophagy related 9A [Source:NCBI gene;Acc:100155182]	PC-5p-93122
ENSSSCT00000039304	ssc	ENSSSCG00000031857	SMIM19	small integral membrane protein 19 [Source:NCBI gene;Acc:100152445]	PC-5p-93122
ENSSSCT00000039369	ssc	ENSSSCG00000016157	MYL1	myosin light chain 1 [Source:NCBI gene;Acc:397666]	PC-5p-93122
ENSSSCT00000039440	ssc	ENSSSCG00000029256	AKR1A1	aldo-keto reductase family 1 member A1 [Source:NCBI gene;Acc:396924]	PC-5p-93122
ENSSSCT00000039510	ssc	ENSSSCG00000034152	MEI4	meiotic double-stranded break formation protein 4 [Source:NCBI gene;Acc:102160249]	PC-5p-93122
ENSSSCT00000039620	ssc	ENSSSCG00000015247	ZBTB44	zinc finger and BTB domain containing 44 [Source:NCBI gene;Acc:100518028]	PC-5p-93122
ENSSSCT00000039626	ssc	ENSSSCG00000026695	TNFSF14	TNF superfamily member 14 [Source:NCBI gene;Acc:100519468]	PC-5p-93122
ENSSSCT00000039672	ssc	ENSSSCG00000034442	ENSSSCG00000034442	UDP-glucuronosyltransferase 2C1-like [Source:NCBI gene;Acc:100624700]	PC-5p-93122
ENSSSCT00000039702	ssc	ENSSSCG00000026294	GMFB	glia maturation factor beta [Source:NCBI gene;Acc:100625819]	PC-5p-93122
ENSSSCT00000039750	ssc	ENSSSCG00000011854	LRCH3	leucine rich repeats and calponin homology domain containing 3 [Source:NCBI gene;Acc:100514426]	PC-5p-93122
ENSSSCT00000039838	ssc	ENSSSCG00000036115	ENSSSCG00000036115	protein phosphatase 3 regulatory subunit B, alpha [Source:NCBI gene;Acc:100627903]	PC-5p-93122
ENSSSCT00000039938	ssc	ENSSSCG00000026269	RAB29	RAB29, member RAS oncogene family [Source:NCBI gene;Acc:100626414]	PC-5p-93122
ENSSSCT00000040119	ssc	ENSSSCG00000027361	OVOL1	ovo like transcriptional repressor 1 [Source:NCBI gene;Acc:100511364]	PC-5p-93122
ENSSSCT00000040144	ssc	ENSSSCG00000030044	TMEM184C	transmembrane protein 184C [Source:NCBI gene;Acc:100621783]	PC-5p-93122
ENSSSCT00000040187	ssc	ENSSSCG00000032956	C16orf45	chromosome 3 C16orf45 homolog [Source:NCBI gene;Acc:100622402]	PC-5p-93122
ENSSSCT00000040281	ssc	ENSSSCG00000031796	ENSSSCG00000031796	RAB3C, member RAS oncogene family [Source:NCBI gene;Acc:100523703]	PC-5p-93122
ENSSSCT00000040394	ssc	ENSSSCG00000032225	LRRC31	leucine rich repeat containing 31 [Source:NCBI gene;Acc:100625984]	PC-5p-93122
ENSSSCT00000040413	ssc	ENSSSCG00000011917	NAA50	N(alpha)-acetyltransferase 50, NatE catalytic subunit [Source:NCBI gene;Acc:100513438]	PC-5p-93122
ENSSSCT00000040469	ssc	ENSSSCG00000039803	ENSSSCG00000039803	NA	PC-5p-93122
ENSSSCT00000040518	ssc	ENSSSCG00000014128	CKMT2	creatine kinase, mitochondrial 2 [Source:NCBI gene;Acc:733602]	PC-5p-93122
ENSSSCT00000040562	ssc	ENSSSCG00000036169	UMAD1	UBAP1-MVB12-associated (UMA) domain containing 1 [Source:NCBI gene;Acc:102165755]	PC-5p-93122
ENSSSCT00000040808	ssc	ENSSSCG00000012691	ZNF449	zinc finger protein 449 [Source:NCBI gene;Acc:102166396]	PC-5p-93122
ENSSSCT00000040830	ssc	ENSSSCG00000013366	ENSSSCG00000013366	lactate dehydrogenase A [Source:NCBI gene;Acc:407245]	PC-5p-93122
ENSSSCT00000040925	ssc	ENSSSCG00000010006	ENSSSCG00000010006	SEC14 like lipid binding 2 [Source:NCBI gene;Acc:100152451]	PC-5p-93122
ENSSSCT00000041050	ssc	ENSSSCG00000033422	ENSSSCG00000033422	store-operated calcium entry regulator STIMATE [Source:NCBI gene;Acc:100153598]	PC-5p-93122
ENSSSCT00000041068	ssc	ENSSSCG00000015701	MGAT5	alpha-1,6-mannosylglycoprotein 6-beta-N-acetylglucosaminyltransferase [Source:NCBI gene;Acc:100512563]	PC-5p-93122
ENSSSCT00000041104	ssc	ENSSSCG00000032552	ENSSSCG00000032552	ring finger and FYVE like domain containing E3 ubiquitin protein ligase [Source:NCBI gene;Acc:100627054]	PC-5p-93122
ENSSSCT00000041186	ssc	ENSSSCG00000014244	PHAX	phosphorylated adaptor for RNA export [Source:NCBI gene;Acc:100515013]	PC-5p-93122
ENSSSCT00000041361	ssc	ENSSSCG00000040344	TES	testin LIM domain protein [Source:NCBI gene;Acc:100125376]	PC-5p-93122
ENSSSCT00000041390	ssc	ENSSSCG00000013533	RANBP3	RAN binding protein 3 [Source:NCBI gene;Acc:100514391]	PC-5p-93122
ENSSSCT00000041473	ssc	ENSSSCG00000033381	IRF4	interferon regulatory factor 4 [Source:NCBI gene;Acc:100144625]	PC-5p-93122
ENSSSCT00000041527	ssc	ENSSSCG00000035859	WNT5A	Wnt family member 5A [Source:NCBI gene;Acc:100627056]	PC-5p-93122
ENSSSCT00000041552	ssc	ENSSSCG00000028423	RBBP4	RB binding protein 4, chromatin remodeling factor [Source:NCBI gene;Acc:100620677]	PC-5p-93122
ENSSSCT00000041575	ssc	ENSSSCG00000010304	MYOZ1	myozenin 1 [Source:NCBI gene;Acc:574060]	PC-5p-93122
ENSSSCT00000041612	ssc	ENSSSCG00000008831	DCUN1D4	defective in cullin neddylation 1 domain containing 4 [Source:NCBI gene;Acc:100521504]	PC-5p-93122
ENSSSCT00000041692	ssc	ENSSSCG00000003470	FAM131C	family with sequence similarity 131 member C [Source:NCBI gene;Acc:100521274]	PC-5p-93122
ENSSSCT00000041848	ssc	ENSSSCG00000006808	SLC16A4	solute carrier family 16 member 4 [Source:NCBI gene;Acc:100512346]	PC-5p-93122
ENSSSCT00000042007	ssc	ENSSSCG00000011147	ENSSSCG00000011147	aldo-keto reductase family 1, member C1 [Source:NCBI gene;Acc:733634]	PC-5p-93122
ENSSSCT00000042031	ssc	ENSSSCG00000017202	ENSSSCG00000017202	histone H3.3 [Source:NCBI gene;Acc:100521680]	PC-5p-93122
ENSSSCT00000042083	ssc	ENSSSCG00000004890	SERPINB2	serpin family B member 2 [Source:NCBI gene;Acc:100519286]	PC-5p-93122
ENSSSCT00000042128	ssc	ENSSSCG00000038558	GOLPH3L	golgi phosphoprotein 3 like [Source:NCBI gene;Acc:100153347]	PC-5p-93122
ENSSSCT00000042183	ssc	ENSSSCG00000038043	ENSSSCG00000038043	igLON family member 5-like [Source:NCBI gene;Acc:110261043]	PC-5p-93122
ENSSSCT00000042221	ssc	ENSSSCG00000007622	ENSSSCG00000007622	pentatricopeptide repeat domain 1 [Source:NCBI gene;Acc:102160620]	PC-5p-93122
ENSSSCT00000042242	ssc	ENSSSCG00000006156	TPD52	tumor protein D52 [Source:NCBI gene;Acc:100151928]	PC-5p-93122
ENSSSCT00000042261	ssc	ENSSSCG00000005201	UHRF2	ubiquitin like with PHD and ring finger domains 2 [Source:NCBI gene;Acc:102168004]	PC-5p-93122
ENSSSCT00000042288	ssc	ENSSSCG00000011854	LRCH3	leucine rich repeats and calponin homology domain containing 3 [Source:NCBI gene;Acc:100514426]	PC-5p-93122
ENSSSCT00000042307	ssc	ENSSSCG00000000952	ZDHHC17	zinc finger DHHC-type containing 17 [Source:NCBI gene;Acc:100514712]	PC-5p-93122
ENSSSCT00000042314	ssc	ENSSSCG00000012405	RPS4X	ribosomal protein S4 X-linked [Source:NCBI gene;Acc:397611]	PC-5p-93122
ENSSSCT00000042420	ssc	ENSSSCG00000009959	ASPHD2	aspartate beta-hydroxylase domain containing 2 [Source:NCBI gene;Acc:100156894]	PC-5p-93122
ENSSSCT00000042451	ssc	ENSSSCG00000037185	ENSSSCG00000037185	NA	PC-5p-93122
ENSSSCT00000042479	ssc	ENSSSCG00000029256	AKR1A1	aldo-keto reductase family 1 member A1 [Source:NCBI gene;Acc:396924]	PC-5p-93122
ENSSSCT00000042499	ssc	ENSSSCG00000016211	ENSSSCG00000016211	autophagy related 9A [Source:NCBI gene;Acc:100155182]	PC-5p-93122
ENSSSCT00000042621	ssc	ENSSSCG00000037358	ENSSSCG00000037358	serum amyloid A-3 protein [Source:NCBI gene;Acc:733603]	PC-5p-93122
ENSSSCT00000042698	ssc	ENSSSCG00000029547	NAB1	NGFI-A binding protein 1 [Source:NCBI gene;Acc:100151855]	PC-5p-93122
ENSSSCT00000042814	ssc	ENSSSCG00000035204	ENSSSCG00000035204	protein pitchfork-like [Source:NCBI gene;Acc:100523736]	PC-5p-93122
ENSSSCT00000042859	ssc	ENSSSCG00000010232	LRRTM3	leucine rich repeat transmembrane neuronal 3 [Source:NCBI gene;Acc:100154787]	PC-5p-93122
ENSSSCT00000042860	ssc	ENSSSCG00000032552	ENSSSCG00000032552	ring finger and FYVE like domain containing E3 ubiquitin protein ligase [Source:NCBI gene;Acc:100627054]	PC-5p-93122
ENSSSCT00000042915	ssc	ENSSSCG00000031796	ENSSSCG00000031796	RAB3C, member RAS oncogene family [Source:NCBI gene;Acc:100523703]	PC-5p-93122
ENSSSCT00000042916	ssc	ENSSSCG00000034614	ENSSSCG00000034614	RFT1 homolog [Source:NCBI gene;Acc:100622175]	PC-5p-93122
ENSSSCT00000042944	ssc	ENSSSCG00000011782	ABCC5	ATP binding cassette subfamily C member 5 [Source:NCBI gene;Acc:100513626]	PC-5p-93122
ENSSSCT00000042979	ssc	ENSSSCG00000008794	RHOH	ras homolog family member H [Source:NCBI gene;Acc:100513215]	PC-5p-93122
ENSSSCT00000043037	ssc	ENSSSCG00000006143	CA13	carbonic anhydrase 13 [Source:NCBI gene;Acc:100152714]	PC-5p-93122
ENSSSCT00000043057	ssc	ENSSSCG00000029256	AKR1A1	aldo-keto reductase family 1 member A1 [Source:NCBI gene;Acc:396924]	PC-5p-93122
ENSSSCT00000043169	ssc	ENSSSCG00000034152	MEI4	meiotic double-stranded break formation protein 4 [Source:NCBI gene;Acc:102160249]	PC-5p-93122
ENSSSCT00000043274	ssc	ENSSSCG00000006808	SLC16A4	solute carrier family 16 member 4 [Source:NCBI gene;Acc:100512346]	PC-5p-93122
ENSSSCT00000043378	ssc	ENSSSCG00000011071	THNSL1	threonine synthase like 1 [Source:HGNC Symbol;Acc:HGNC:26160]	PC-5p-93122
ENSSSCT00000043584	ssc	ENSSSCG00000035983	TPPP3	tubulin polymerization promoting protein family member 3 [Source:NCBI gene;Acc:100521665]	PC-5p-93122
ENSSSCT00000043589	ssc	ENSSSCG00000038994	CLIC4	chloride intracellular channel 4 [Source:NCBI gene;Acc:100622787]	PC-5p-93122
ENSSSCT00000043620	ssc	ENSSSCG00000039747	ENSSSCG00000039747	metalloproteinase inhibitor 1-like [Source:NCBI gene;Acc:110261265]	PC-5p-93122
ENSSSCT00000043687	ssc	ENSSSCG00000010531	R3HCC1L	R3H domain and coiled-coil containing 1 like [Source:NCBI gene;Acc:100151975]	PC-5p-93122
ENSSSCT00000043723	ssc	ENSSSCG00000012071	ENSSSCG00000012071	immunoglobulin superfamily member 5 [Source:NCBI gene;Acc:100517006]	PC-5p-93122
ENSSSCT00000043741	ssc	ENSSSCG00000032225	LRRC31	leucine rich repeat containing 31 [Source:NCBI gene;Acc:100625984]	PC-5p-93122
ENSSSCT00000043757	ssc	ENSSSCG00000037185	ENSSSCG00000037185	NA	PC-5p-93122
ENSSSCT00000043897	ssc	ENSSSCG00000021170	FAR1	fatty acyl-CoA reductase 1 [Source:NCBI gene;Acc:100625473]	PC-5p-93122
ENSSSCT00000043937	ssc	ENSSSCG00000036191	SLC17A2	solute carrier family 17 member 2 [Source:NCBI gene;Acc:110255195]	PC-5p-93122
ENSSSCT00000044062	ssc	ENSSSCG00000024419	ENSSSCG00000024419	RB binding protein 8, endonuclease [Source:NCBI gene;Acc:100621518]	PC-5p-93122
ENSSSCT00000044110	ssc	ENSSSCG00000021696	NRSN1	neurensin 1 [Source:NCBI gene;Acc:100154240]	PC-5p-93122
ENSSSCT00000044221	ssc	ENSSSCG00000035775	BCS1L	BCS1-like (S. cerevisiae) [Source:NCBI gene;Acc:100626589]	PC-5p-93122
ENSSSCT00000044346	ssc	ENSSSCG00000021988	TUSC3	tumor suppressor candidate 3 [Source:NCBI gene;Acc:106504082]	PC-5p-93122
ENSSSCT00000044564	ssc	ENSSSCG00000005229	VLDLR	very low density lipoprotein receptor [Source:NCBI gene;Acc:733630]	PC-5p-93122
ENSSSCT00000044750	ssc	ENSSSCG00000036883	FABP3	fatty acid binding protein 3 [Source:NCBI gene;Acc:399532]	PC-5p-93122
ENSSSCT00000044800	ssc	ENSSSCG00000035199	PTGES3L	prostaglandin E synthase 3 like [Source:NCBI gene;Acc:110255999]	PC-5p-93122
ENSSSCT00000044809	ssc	ENSSSCG00000005529	MORN5	MORN repeat containing 5 [Source:NCBI gene;Acc:100514270]	PC-5p-93122
ENSSSCT00000044852	ssc	ENSSSCG00000036918	ENSSSCG00000036918	NA	PC-5p-93122
ENSSSCT00000044908	ssc	ENSSSCG00000040961	LIF	LIF, interleukin 6 family cytokine [Source:NCBI gene;Acc:399503]	PC-5p-93122
ENSSSCT00000045010	ssc	ENSSSCG00000004505	SMAD2	SMAD family member 2 [Source:NCBI gene;Acc:100155304]	PC-5p-93122
ENSSSCT00000045016	ssc	ENSSSCG00000006751	SIKE1	suppressor of IKBKE 1 [Source:NCBI gene;Acc:100156436]	PC-5p-93122
ENSSSCT00000045172	ssc	ENSSSCG00000028010	ABHD3	abhydrolase domain containing 3 [Source:NCBI gene;Acc:100524684]	PC-5p-93122
ENSSSCT00000045212	ssc	ENSSSCG00000033860	ZMAT3	zinc finger matrin-type 3 [Source:NCBI gene;Acc:100621584]	PC-5p-93122
ENSSSCT00000045345	ssc	ENSSSCG00000000531	BICD1	BICD cargo adaptor 1 [Source:NCBI gene;Acc:100511132]	PC-5p-93122
ENSSSCT00000045362	ssc	ENSSSCG00000004570	TPM1	tropomyosin 1 [Source:NCBI gene;Acc:100037999]	PC-5p-93122
ENSSSCT00000045395	ssc	ENSSSCG00000027710	PDZD3	PDZ domain containing 3 [Source:NCBI gene;Acc:100519043]	PC-5p-93122
ENSSSCT00000045454	ssc	ENSSSCG00000038398	CD226	CD226 molecule [Source:NCBI gene;Acc:100517508]	PC-5p-93122
ENSSSCT00000045481	ssc	ENSSSCG00000000299	TESPA1	thymocyte expressed, positive selection associated 1 [Source:NCBI gene;Acc:100153079]	PC-5p-93122
ENSSSCT00000046232	ssc	ENSSSCG00000039244	PHYH	phytanoyl-CoA 2-hydroxylase [Source:NCBI gene;Acc:100134962]	PC-5p-93122
ENSSSCT00000046238	ssc	ENSSSCG00000013659	DNMT1	DNA methyltransferase 1 [Source:NCBI gene;Acc:606746]	PC-5p-93122
ENSSSCT00000046334	ssc	ENSSSCG00000037053	AK6	adenylate kinase 6 [Source:NCBI gene;Acc:106504175]	PC-5p-93122
ENSSSCT00000046380	ssc	ENSSSCG00000016406	ESYT2	extended synaptotagmin 2 [Source:NCBI gene;Acc:100737296]	PC-5p-93122
ENSSSCT00000046395	ssc	ENSSSCG00000011751	TMEM212	transmembrane protein 212 [Source:NCBI gene;Acc:100519624]	PC-5p-93122
ENSSSCT00000046462	ssc	ENSSSCG00000006504	KHDC4	KH domain containing 4, pre-mRNA splicing factor [Source:NCBI gene;Acc:100157149]	PC-5p-93122
ENSSSCT00000046471	ssc	ENSSSCG00000004505	SMAD2	SMAD family member 2 [Source:NCBI gene;Acc:100155304]	PC-5p-93122
ENSSSCT00000046751	ssc	ENSSSCG00000010360	BMPR1A	bone morphogenetic protein receptor type 1A [Source:NCBI gene;Acc:100169652]	PC-5p-93122
ENSSSCT00000046946	ssc	ENSSSCG00000025315	SEPSECS	Sep (O-phosphoserine) tRNA:Sec (selenocysteine) tRNA synthase [Source:NCBI gene;Acc:100622027]	PC-5p-93122
ENSSSCT00000046992	ssc	ENSSSCG00000033815	SST	somatostatin [Source:NCBI gene;Acc:494469]	PC-5p-93122
ENSSSCT00000047054	ssc	ENSSSCG00000034614	ENSSSCG00000034614	RFT1 homolog [Source:NCBI gene;Acc:100622175]	PC-5p-93122
ENSSSCT00000047121	ssc	ENSSSCG00000037384	BLOC1S6	biogenesis of lysosomal organelles complex 1 subunit 6 [Source:NCBI gene;Acc:100049678]	PC-5p-93122
ENSSSCT00000047193	ssc	ENSSSCG00000035775	BCS1L	BCS1-like (S. cerevisiae) [Source:NCBI gene;Acc:100626589]	PC-5p-93122
ENSSSCT00000047364	ssc	ENSSSCG00000004349	ENSSSCG00000004349	coenzyme Q3, methyltransferase [Source:NCBI gene;Acc:100152047]	PC-5p-93122
ENSSSCT00000047376	ssc	ENSSSCG00000007130	SYNDIG1	synapse differentiation inducing 1 [Source:NCBI gene;Acc:100620296]	PC-5p-93122
ENSSSCT00000047407	ssc	ENSSSCG00000011071	THNSL1	threonine synthase like 1 [Source:HGNC Symbol;Acc:HGNC:26160]	PC-5p-93122
ENSSSCT00000047421	ssc	ENSSSCG00000039918	SRR	serine racemase [Source:NCBI gene;Acc:110256074]	PC-5p-93122
ENSSSCT00000047497	ssc	ENSSSCG00000036274	ENSSSCG00000036274	UDP glucuronosyltransferase 1 family, polypeptide A6 [Source:NCBI gene;Acc:100152603]	PC-5p-93122
ENSSSCT00000047546	ssc	ENSSSCG00000036008	TACR1	tachykinin receptor 1 [Source:NCBI gene;Acc:110259991]	PC-5p-93122
ENSSSCT00000047590	ssc	ENSSSCG00000011833	DLG1	discs large MAGUK scaffold protein 1 [Source:NCBI gene;Acc:100157729]	PC-5p-93122
ENSSSCT00000047679	ssc	ENSSSCG00000031857	SMIM19	small integral membrane protein 19 [Source:NCBI gene;Acc:100152445]	PC-5p-93122
ENSSSCT00000047688	ssc	ENSSSCG00000032552	ENSSSCG00000032552	ring finger and FYVE like domain containing E3 ubiquitin protein ligase [Source:NCBI gene;Acc:100627054]	PC-5p-93122
ENSSSCT00000047745	ssc	ENSSSCG00000031541	ARL5A	ADP ribosylation factor like GTPase 5A [Source:NCBI gene;Acc:100622814]	PC-5p-93122
ENSSSCT00000047804	ssc	ENSSSCG00000004687	B2M	beta-2-microglobulin [Source:NCBI gene;Acc:110255236]	PC-5p-93122
ENSSSCT00000047958	ssc	ENSSSCG00000037185	ENSSSCG00000037185	NA	PC-5p-93122
ENSSSCT00000047987	ssc	ENSSSCG00000027922	UNC5CL	unc-5 family C-terminal like [Source:NCBI gene;Acc:100737363]	PC-5p-93122
ENSSSCT00000047996	ssc	ENSSSCG00000016687	ENSSSCG00000016687	chimerin 2 [Source:NCBI gene;Acc:100514933]	PC-5p-93122
ENSSSCT00000048050	ssc	ENSSSCG00000024419	ENSSSCG00000024419	RB binding protein 8, endonuclease [Source:NCBI gene;Acc:100621518]	PC-5p-93122
ENSSSCT00000048083	ssc	ENSSSCG00000004167	MYB	MYB proto-oncogene, transcription factor [Source:NCBI gene;Acc:100152439]	PC-5p-93122
ENSSSCT00000048120	ssc	ENSSSCG00000025315	SEPSECS	Sep (O-phosphoserine) tRNA:Sec (selenocysteine) tRNA synthase [Source:NCBI gene;Acc:100622027]	PC-5p-93122
ENSSSCT00000048243	ssc	ENSSSCG00000025598	COBLL1	cordon-bleu WH2 repeat protein like 1 [Source:NCBI gene;Acc:100737004]	PC-5p-93122
ENSSSCT00000048266	ssc	ENSSSCG00000039867	UCK2	uridine-cytidine kinase 2 [Source:NCBI gene;Acc:110260302]	PC-5p-93122
ENSSSCT00000048282	ssc	ENSSSCG00000034139	EYA4	EYA transcriptional coactivator and phosphatase 4 [Source:NCBI gene;Acc:100157256]	PC-5p-93122
ENSSSCT00000048393	ssc	ENSSSCG00000010232	LRRTM3	leucine rich repeat transmembrane neuronal 3 [Source:NCBI gene;Acc:100154787]	PC-5p-93122
ENSSSCT00000048397	ssc	ENSSSCG00000016606	ASB15	ankyrin repeat and SOCS box containing 15 [Source:NCBI gene;Acc:100513190]	PC-5p-93122
ENSSSCT00000048402	ssc	ENSSSCG00000033768	LAX1	lymphocyte transmembrane adaptor 1 [Source:NCBI gene;Acc:100511526]	PC-5p-93122
ENSSSCT00000048480	ssc	ENSSSCG00000039747	ENSSSCG00000039747	metalloproteinase inhibitor 1-like [Source:NCBI gene;Acc:110261265]	PC-5p-93122
ENSSSCT00000048513	ssc	ENSSSCG00000023351	PLA2G4A	phospholipase A2 group IVA [Source:NCBI gene;Acc:100520687]	PC-5p-93122
ENSSSCT00000048518	ssc	ENSSSCG00000009519	CLYBL	citrate lyase beta like [Source:NCBI gene;Acc:100154139]	PC-5p-93122
ENSSSCT00000048674	ssc	ENSSSCG00000026430	ENSSSCG00000026430	ATP-dependent RNA helicase DDX3X [Source:NCBI gene;Acc:100624590]	PC-5p-93122
ENSSSCT00000048687	ssc	ENSSSCG00000036553	SAMD12	sterile alpha motif domain containing 12 [Source:NCBI gene;Acc:100738445]	PC-5p-93122
ENSSSCT00000048715	ssc	ENSSSCG00000007199	SLC52A3	solute carrier family 52 member 3 [Source:NCBI gene;Acc:100516303]	PC-5p-93122
ENSSSCT00000048858	ssc	ENSSSCG00000032495	ENSSSCG00000032495	NA	PC-5p-93122
ENSSSCT00000048927	ssc	ENSSSCG00000039731	ENSSSCG00000039731	glutaredoxin [Source:NCBI gene;Acc:397463]	PC-5p-93122
ENSSSCT00000049006	ssc	ENSSSCG00000034614	ENSSSCG00000034614	RFT1 homolog [Source:NCBI gene;Acc:100622175]	PC-5p-93122
ENSSSCT00000049074	ssc	ENSSSCG00000007864	GPRC5B	G protein-coupled receptor class C group 5 member B [Source:NCBI gene;Acc:100623340]	PC-5p-93122
ENSSSCT00000049146	ssc	ENSSSCG00000017398	COASY	Coenzyme A synthase [Source:NCBI gene;Acc:396688]	PC-5p-93122
ENSSSCT00000049266	ssc	ENSSSCG00000040989	GPRC5C	G protein-coupled receptor class C group 5 member C [Source:NCBI gene;Acc:106505387]	PC-5p-93122
ENSSSCT00000049275	ssc	ENSSSCG00000015414	FAM185A	family with sequence similarity 185 member A [Source:NCBI gene;Acc:100512804]	PC-5p-93122
ENSSSCT00000049307	ssc	ENSSSCG00000004370	ATG5	autophagy related 5 [Source:NCBI gene;Acc:100739102]	PC-5p-93122
ENSSSCT00000049356	ssc	ENSSSCG00000025188	LEPR	leptin receptor [Source:NCBI gene;Acc:396836]	PC-5p-93122
ENSSSCT00000049382	ssc	ENSSSCG00000009045	HHIP	hedgehog interacting protein [Source:NCBI gene;Acc:100525059]	PC-5p-93122
ENSSSCT00000049396	ssc	ENSSSCG00000032672	RAB9B	RAB9B, member RAS oncogene family [Source:NCBI gene;Acc:100525674]	PC-5p-93122
ENSSSCT00000049410	ssc	ENSSSCG00000008484	SRSF7	serine and arginine rich splicing factor 7 [Source:NCBI gene;Acc:100518189]	PC-5p-93122
ENSSSCT00000049626	ssc	ENSSSCG00000007085	DSTN	destrin, actin depolymerizing factor [Source:NCBI gene;Acc:445516]	PC-5p-93122
ENSSSCT00000049662	ssc	ENSSSCG00000022161	ZNF251	zinc finger protein 251 [Source:NCBI gene;Acc:100738561]	PC-5p-93122
ENSSSCT00000049800	ssc	ENSSSCG00000039244	PHYH	phytanoyl-CoA 2-hydroxylase [Source:NCBI gene;Acc:100134962]	PC-5p-93122
ENSSSCT00000049828	ssc	ENSSSCG00000006678	FCGR1A	Fc fragment of IgG, high affinity Ia, receptor (CD64) [Source:NCBI gene;Acc:613130]	PC-5p-93122
ENSSSCT00000049837	ssc	ENSSSCG00000038861	TM2D1	TM2 domain containing 1 [Source:NCBI gene;Acc:100523447]	PC-5p-93122
ENSSSCT00000049868	ssc	ENSSSCG00000009045	HHIP	hedgehog interacting protein [Source:NCBI gene;Acc:100525059]	PC-5p-93122
ENSSSCT00000049940	ssc	ENSSSCG00000031799	TMEM139	transmembrane protein 139 [Source:NCBI gene;Acc:100521303]	PC-5p-93122
ENSSSCT00000049969	ssc	ENSSSCG00000032134	ENSSSCG00000032134	GSK3B interacting protein [Source:NCBI gene;Acc:100154584]	PC-5p-93122
ENSSSCT00000050038	ssc	ENSSSCG00000007047	ENSSSCG00000007047	minichromosome maintenance 8 homologous recombination repair factor [Source:NCBI gene;Acc:100154307]	PC-5p-93122
ENSSSCT00000050044	ssc	ENSSSCG00000017024	CCNG1	cyclin G1 [Source:NCBI gene;Acc:595110]	PC-5p-93122
ENSSSCT00000050083	ssc	ENSSSCG00000035958	EVA1A	eva-1 homolog A, regulator of programmed cell death [Source:NCBI gene;Acc:100510899]	PC-5p-93122
ENSSSCT00000050201	ssc	ENSSSCG00000017198	ACOX1	acyl-CoA oxidase 1 [Source:NCBI gene;Acc:100113422]	PC-5p-93122
ENSSSCT00000050232	ssc	ENSSSCG00000035615	GSTK1	glutathione S-transferase kappa 1 [Source:NCBI gene;Acc:100521480]	PC-5p-93122
ENSSSCT00000050246	ssc	ENSSSCG00000039523	ENSSSCG00000039523	fumarylacetoacetate hydrolase domain-containing protein 2 [Source:NCBI gene;Acc:100522130]	PC-5p-93122
ENSSSCT00000050284	ssc	ENSSSCG00000025598	COBLL1	cordon-bleu WH2 repeat protein like 1 [Source:NCBI gene;Acc:100737004]	PC-5p-93122
ENSSSCT00000050287	ssc	ENSSSCG00000009128	ENSSSCG00000009128	family with sequence similarity 241 member A [Source:NCBI gene;Acc:102158861]	PC-5p-93122
ENSSSCT00000050348	ssc	ENSSSCG00000011064	ENSSSCG00000011064	acyl-CoA binding domain containing 5 [Source:NCBI gene;Acc:100514676]	PC-5p-93122
ENSSSCT00000050531	ssc	ENSSSCG00000039969	THAP1	THAP domain containing 1 [Source:NCBI gene;Acc:100621925]	PC-5p-93122
ENSSSCT00000050739	ssc	ENSSSCG00000032658	TRAF4	TNF receptor associated factor 4 [Source:NCBI gene;Acc:100518396]	PC-5p-93122
ENSSSCT00000050789	ssc	ENSSSCG00000027617	SYNPR	synaptoporin [Source:NCBI gene;Acc:100623290]	PC-5p-93122
ENSSSCT00000050860	ssc	ENSSSCG00000025240	DDIT4L	DNA damage inducible transcript 4 like [Source:NCBI gene;Acc:100525762]	PC-5p-93122
ENSSSCT00000050906	ssc	ENSSSCG00000016062	NABP1	nucleic acid binding protein 1 [Source:NCBI gene;Acc:100155066]	PC-5p-93122
ENSSSCT00000050994	ssc	ENSSSCG00000025315	SEPSECS	Sep (O-phosphoserine) tRNA:Sec (selenocysteine) tRNA synthase [Source:NCBI gene;Acc:100622027]	PC-5p-93122
ENSSSCT00000051003	ssc	ENSSSCG00000013296	SLC1A2	solute carrier family 1 member 2 [Source:NCBI gene;Acc:100627068]	PC-5p-93122
ENSSSCT00000051026	ssc	ENSSSCG00000010688	MCMBP	minichromosome maintenance complex binding protein [Source:NCBI gene;Acc:100155791]	PC-5p-93122
ENSSSCT00000051088	ssc	ENSSSCG00000021749	MCF2L2	MCF.2 cell line derived transforming sequence-like 2 [Source:NCBI gene;Acc:100624866]	PC-5p-93122
ENSSSCT00000051166	ssc	ENSSSCG00000016220	DNPEP	aspartyl aminopeptidase [Source:NCBI gene;Acc:100153171]	PC-5p-93122
ENSSSCT00000051263	ssc	ENSSSCG00000040989	GPRC5C	G protein-coupled receptor class C group 5 member C [Source:NCBI gene;Acc:106505387]	PC-5p-93122
ENSSSCT00000051272	ssc	ENSSSCG00000027922	UNC5CL	unc-5 family C-terminal like [Source:NCBI gene;Acc:100737363]	PC-5p-93122
ENSSSCT00000051323	ssc	ENSSSCG00000010962	FRMD3	FERM domain containing 3 [Source:NCBI gene;Acc:100519727]	PC-5p-93122
ENSSSCT00000051417	ssc	ENSSSCG00000014199	WDR36	WD repeat domain 36 [Source:NCBI gene;Acc:100627271]	PC-5p-93122
ENSSSCT00000051427	ssc	ENSSSCG00000027954	NMU	neuromedin U [Source:NCBI gene;Acc:100523263]	PC-5p-93122
ENSSSCT00000051505	ssc	ENSSSCG00000037185	ENSSSCG00000037185	NA	PC-5p-93122
ENSSSCT00000051528	ssc	ENSSSCG00000023472	FMO3	flavin containing monooxygenase 3 [Source:NCBI gene;Acc:100523562]	PC-5p-93122
ENSSSCT00000051623	ssc	ENSSSCG00000012583	ACSL4	acyl-CoA synthetase long chain family member 4 [Source:NCBI gene;Acc:448980]	PC-5p-93122
ENSSSCT00000051665	ssc	ENSSSCG00000014199	WDR36	WD repeat domain 36 [Source:NCBI gene;Acc:100627271]	PC-5p-93122
ENSSSCT00000051683	ssc	ENSSSCG00000036411	ACOT13	acyl-CoA thioesterase 13 [Source:NCBI gene;Acc:100514587]	PC-5p-93122
ENSSSCT00000051714	ssc	ENSSSCG00000027617	SYNPR	synaptoporin [Source:NCBI gene;Acc:100623290]	PC-5p-93122
ENSSSCT00000051752	ssc	ENSSSCG00000038442	TMLHE	trimethyllysine hydroxylase, epsilon [Source:NCBI gene;Acc:100515702]	PC-5p-93122
ENSSSCT00000051778	ssc	ENSSSCG00000034442	ENSSSCG00000034442	UDP-glucuronosyltransferase 2C1-like [Source:NCBI gene;Acc:100624700]	PC-5p-93122
ENSSSCT00000051822	ssc	ENSSSCG00000008540	PPP1CB	protein phosphatase 1 catalytic subunit beta [Source:NCBI gene;Acc:397378]	PC-5p-93122
ENSSSCT00000051847	ssc	ENSSSCG00000013656	MRPL4	mitochondrial ribosomal protein L4 [Source:NCBI gene;Acc:100511369]	PC-5p-93122
ENSSSCT00000051939	ssc	ENSSSCG00000027710	PDZD3	PDZ domain containing 3 [Source:NCBI gene;Acc:100519043]	PC-5p-93122
ENSSSCT00000051940	ssc	ENSSSCG00000001850	ENSSSCG00000001850	actin related protein 2/3 complex inhibitor [Source:NCBI gene;Acc:100689297]	PC-5p-93122
ENSSSCT00000052009	ssc	ENSSSCG00000040111	MSANTD1	Myb/SANT DNA binding domain containing 1 [Source:HGNC Symbol;Acc:HGNC:33741]	PC-5p-93122
ENSSSCT00000052122	ssc	ENSSSCG00000032046	ENSSSCG00000032046	ERCC excision repair 5, endonuclease [Source:NCBI gene;Acc:102163752]	PC-5p-93122
ENSSSCT00000052145	ssc	ENSSSCG00000036960	NOP10	NOP10 ribonucleoprotein [Source:NCBI gene;Acc:100156164]	PC-5p-93122
ENSSSCT00000052153	ssc	ENSSSCG00000037185	ENSSSCG00000037185	NA	PC-5p-93122
ENSSSCT00000052256	ssc	ENSSSCG00000017198	ACOX1	acyl-CoA oxidase 1 [Source:NCBI gene;Acc:100113422]	PC-5p-93122
ENSSSCT00000052270	ssc	ENSSSCG00000036256	MAD2L1	mitotic arrest deficient 2 like 1 [Source:NCBI gene;Acc:100523455]	PC-5p-93122
ENSSSCT00000052275	ssc	ENSSSCG00000000152	RBFOX2	RNA binding fox-1 homolog 2 [Source:NCBI gene;Acc:100513594]	PC-5p-93122
ENSSSCT00000052305	ssc	ENSSSCG00000033453	BST2	bone marrow stromal cell antigen 2 [Source:NCBI gene;Acc:100302088]	PC-5p-93122
ENSSSCT00000052336	ssc	ENSSSCG00000038191	ABT1	activator of basal transcription 1 [Source:NCBI gene;Acc:100153723]	PC-5p-93122
ENSSSCT00000052581	ssc	ENSSSCG00000036207	GPRC6A	G protein-coupled receptor class C group 6 member A [Source:NCBI gene;Acc:100152099]	PC-5p-93122
ENSSSCT00000052643	ssc	ENSSSCG00000031435	MRPS14	mitochondrial ribosomal protein S14 [Source:NCBI gene;Acc:100739774]	PC-5p-93122
ENSSSCT00000052704	ssc	ENSSSCG00000032053	ST8SIA5	ST8 alpha-N-acetyl-neuraminide alpha-2,8-sialyltransferase 5 [Source:NCBI gene;Acc:100622364]	PC-5p-93122
ENSSSCT00000052767	ssc	ENSSSCG00000013533	RANBP3	RAN binding protein 3 [Source:NCBI gene;Acc:100514391]	PC-5p-93122
ENSSSCT00000052792	ssc	ENSSSCG00000038824	FRRS1L	ferric chelate reductase 1 like [Source:NCBI gene;Acc:100155590]	PC-5p-93122
ENSSSCT00000052812	ssc	ENSSSCG00000035820	TXNDC17	thioredoxin domain containing 17 [Source:NCBI gene;Acc:100521639]	PC-5p-93122
ENSSSCT00000052857	ssc	ENSSSCG00000025598	COBLL1	cordon-bleu WH2 repeat protein like 1 [Source:NCBI gene;Acc:100737004]	PC-5p-93122
ENSSSCT00000052911	ssc	ENSSSCG00000013117	CBLIF	cobalamin binding intrinsic factor [Source:NCBI gene;Acc:100514273]	PC-5p-93122
ENSSSCT00000052930	ssc	ENSSSCG00000013389	CYP2R1	cytochrome P450, family 2, subfamily R, polypeptide 1 [Source:NCBI gene;Acc:100124375]	PC-5p-93122
ENSSSCT00000052984	ssc	ENSSSCG00000006754	AMPD1	adenosine monophosphate deaminase 1 [Source:NCBI gene;Acc:100101472]	PC-5p-93122
ENSSSCT00000052993	ssc	ENSSSCG00000014903	CCDC90B	coiled-coil domain containing 90B [Source:NCBI gene;Acc:100518207]	PC-5p-93122
ENSSSCT00000053025	ssc	ENSSSCG00000038527	ENSSSCG00000038527	NA	PC-5p-93122
ENSSSCT00000053038	ssc	ENSSSCG00000000739	FOXM1	forkhead box M1 [Source:NCBI gene;Acc:100511565]	PC-5p-93122
ENSSSCT00000053085	ssc	ENSSSCG00000034087	TNFSF15	TNF superfamily member 15 [Source:NCBI gene;Acc:100624969]	PC-5p-93122
ENSSSCT00000053161	ssc	ENSSSCG00000040053	LSMEM1	leucine rich single-pass membrane protein 1 [Source:NCBI gene;Acc:100519992]	PC-5p-93122
ENSSSCT00000053216	ssc	ENSSSCG00000011755	NCEH1	neutral cholesterol ester hydrolase 1 [Source:NCBI gene;Acc:100154209]	PC-5p-93122
ENSSSCT00000053218	ssc	ENSSSCG00000009128	ENSSSCG00000009128	family with sequence similarity 241 member A [Source:NCBI gene;Acc:102158861]	PC-5p-93122
ENSSSCT00000053264	ssc	ENSSSCG00000038304	ENSSSCG00000038304	RNA binding motif protein 4B [Source:NCBI gene;Acc:100144418]	PC-5p-93122
ENSSSCT00000053327	ssc	ENSSSCG00000039969	THAP1	THAP domain containing 1 [Source:NCBI gene;Acc:100621925]	PC-5p-93122
ENSSSCT00000053522	ssc	ENSSSCG00000038304	ENSSSCG00000038304	RNA binding motif protein 4B [Source:NCBI gene;Acc:100144418]	PC-5p-93122
ENSSSCT00000053774	ssc	ENSSSCG00000001498	BEND6	BEN domain containing 6 [Source:NCBI gene;Acc:100153820]	PC-5p-93122
ENSSSCT00000053787	ssc	ENSSSCG00000006754	AMPD1	adenosine monophosphate deaminase 1 [Source:NCBI gene;Acc:100101472]	PC-5p-93122
ENSSSCT00000053797	ssc	ENSSSCG00000011755	NCEH1	neutral cholesterol ester hydrolase 1 [Source:NCBI gene;Acc:100154209]	PC-5p-93122
ENSSSCT00000053992	ssc	ENSSSCG00000004785	SRP14	signal recognition particle 14 [Source:NCBI gene;Acc:100522176]	PC-5p-93122
ENSSSCT00000054033	ssc	ENSSSCG00000004522	ME2	malic enzyme 2 [Source:NCBI gene;Acc:100524659]	PC-5p-93122
ENSSSCT00000054307	ssc	ENSSSCG00000040961	LIF	LIF, interleukin 6 family cytokine [Source:NCBI gene;Acc:399503]	PC-5p-93122
ENSSSCT00000054315	ssc	ENSSSCG00000011713	P2RY12	purinergic receptor P2Y12 [Source:NCBI gene;Acc:503659]	PC-5p-93122
ENSSSCT00000054350	ssc	ENSSSCG00000011071	THNSL1	threonine synthase like 1 [Source:HGNC Symbol;Acc:HGNC:26160]	PC-5p-93122
ENSSSCT00000054542	ssc	ENSSSCG00000006808	SLC16A4	solute carrier family 16 member 4 [Source:NCBI gene;Acc:100512346]	PC-5p-93122
ENSSSCT00000054580	ssc	ENSSSCG00000006294	NME7	NME/NM23 family member 7 [Source:NCBI gene;Acc:100152763]	PC-5p-93122
ENSSSCT00000054646	ssc	ENSSSCG00000032561	PDCD1LG2	programmed cell death 1 ligand 2 [Source:NCBI gene;Acc:574057]	PC-5p-93122
ENSSSCT00000054669	ssc	ENSSSCG00000023727	TRIM37	tripartite motif containing 37 [Source:NCBI gene;Acc:106505457]	PC-5p-93122
ENSSSCT00000054740	ssc	ENSSSCG00000006678	FCGR1A	Fc fragment of IgG, high affinity Ia, receptor (CD64) [Source:NCBI gene;Acc:613130]	PC-5p-93122
ENSSSCT00000055150	ssc	ENSSSCG00000033816	ENSSSCG00000033816	zinc finger protein 177-like [Source:NCBI gene;Acc:100738906]	PC-5p-93122
ENSSSCT00000055180	ssc	ENSSSCG00000013659	DNMT1	DNA methyltransferase 1 [Source:NCBI gene;Acc:606746]	PC-5p-93122
ENSSSCT00000055241	ssc	ENSSSCG00000004529	POLI	DNA polymerase iota [Source:NCBI gene;Acc:100525374]	PC-5p-93122
ENSSSCT00000055279	ssc	ENSSSCG00000016442	AOC1	amine oxidase, copper containing 1 [Source:NCBI gene;Acc:100517436]	PC-5p-93122
ENSSSCT00000055313	ssc	ENSSSCG00000021861	PIGT	phosphatidylinositol glycan anchor biosynthesis class T [Source:NCBI gene;Acc:100157171]	PC-5p-93122
ENSSSCT00000055333	ssc	ENSSSCG00000015383	RAPGEF5	Rap guanine nucleotide exchange factor 5 [Source:NCBI gene;Acc:100518983]	PC-5p-93122
ENSSSCT00000055337	ssc	ENSSSCG00000024818	RCAN3	RCAN family member 3 [Source:NCBI gene;Acc:100522144]	PC-5p-93122
ENSSSCT00000055368	ssc	ENSSSCG00000039393	SPRED1	sprouty related EVH1 domain containing 1 [Source:NCBI gene;Acc:100512576]	PC-5p-93122
ENSSSCT00000055497	ssc	ENSSSCG00000038107	ENSSSCG00000038107	serine peptidase inhibitor, Kazal type 2 [Source:NCBI gene;Acc:100520393]	PC-5p-93122
ENSSSCT00000055507	ssc	ENSSSCG00000006381	CD84	CD84 molecule [Source:NCBI gene;Acc:100152851]	PC-5p-93122
ENSSSCT00000055510	ssc	ENSSSCG00000012071	ENSSSCG00000012071	immunoglobulin superfamily member 5 [Source:NCBI gene;Acc:100517006]	PC-5p-93122
ENSSSCT00000055533	ssc	ENSSSCG00000002869	LSM14A	LSM14A, mRNA processing body assembly factor [Source:NCBI gene;Acc:100511455]	PC-5p-93122
ENSSSCT00000055780	ssc	ENSSSCG00000011131	PRKCQ	protein kinase C theta [Source:NCBI gene;Acc:100621326]	PC-5p-93122
ENSSSCT00000055828	ssc	ENSSSCG00000029539	RAB23	RAB23, member RAS oncogene family [Source:NCBI gene;Acc:100155623]	PC-5p-93122
ENSSSCT00000055857	ssc	ENSSSCG00000009431	DGKH	diacylglycerol kinase eta [Source:NCBI gene;Acc:100157742]	PC-5p-93122
ENSSSCT00000055893	ssc	ENSSSCG00000032453	SUV39H1	suppressor of variegation 3-9 homolog 1 [Source:NCBI gene;Acc:767626]	PC-5p-93122
ENSSSCT00000055943	ssc	ENSSSCG00000003690	DLGAP1	DLG associated protein 1 [Source:NCBI gene;Acc:100627012]	PC-5p-93122
ENSSSCT00000055989	ssc	ENSSSCG00000010304	MYOZ1	myozenin 1 [Source:NCBI gene;Acc:574060]	PC-5p-93122
ENSSSCT00000056009	ssc	ENSSSCG00000024681	TECRL	trans-2,3-enoyl-CoA reductase like [Source:NCBI gene;Acc:100621613]	PC-5p-93122
ENSSSCT00000056159	ssc	ENSSSCG00000036229	ENSSSCG00000036229	insulin induced gene 2 [Source:NCBI gene;Acc:100170127]	PC-5p-93122
ENSSSCT00000056357	ssc	ENSSSCG00000006156	TPD52	tumor protein D52 [Source:NCBI gene;Acc:100151928]	PC-5p-93122
ENSSSCT00000056388	ssc	ENSSSCG00000012602	ENSSSCG00000012602	C1GALT1 specific chaperone 1 [Source:NCBI gene;Acc:100511613]	PC-5p-93122
ENSSSCT00000056461	ssc	ENSSSCG00000003470	FAM131C	family with sequence similarity 131 member C [Source:NCBI gene;Acc:100521274]	PC-5p-93122
ENSSSCT00000056501	ssc	ENSSSCG00000040061	NINJ1	ninjurin 1 [Source:NCBI gene;Acc:110260095]	PC-5p-93122
ENSSSCT00000056505	ssc	ENSSSCG00000011831	APOD	apolipoprotein D [Source:NCBI gene;Acc:100157318]	PC-5p-93122
ENSSSCT00000056514	ssc	ENSSSCG00000033816	ENSSSCG00000033816	zinc finger protein 177-like [Source:NCBI gene;Acc:100738906]	PC-5p-93122
ENSSSCT00000056549	ssc	ENSSSCG00000024419	ENSSSCG00000024419	RB binding protein 8, endonuclease [Source:NCBI gene;Acc:100621518]	PC-5p-93122
ENSSSCT00000056555	ssc	ENSSSCG00000004222	NCOA7	nuclear receptor coactivator 7 [Source:NCBI gene;Acc:100157226]	PC-5p-93122
ENSSSCT00000056638	ssc	ENSSSCG00000010955	GOLM1	golgi membrane protein 1 [Source:NCBI gene;Acc:100517183]	PC-5p-93122
ENSSSCT00000056804	ssc	ENSSSCG00000006720	HAO2	hydroxyacid oxidase 2 [Source:NCBI gene;Acc:100522133]	PC-5p-93122
ENSSSCT00000056861	ssc	ENSSSCG00000004570	TPM1	tropomyosin 1 [Source:NCBI gene;Acc:100037999]	PC-5p-93122
ENSSSCT00000056900	ssc	ENSSSCG00000031593	NUDT3	nudix hydrolase 3 [Source:NCBI gene;Acc:100737442]	PC-5p-93122
ENSSSCT00000056904	ssc	ENSSSCG00000033909	ENSSSCG00000033909	GTPase, IMAP family member 1 [Source:NCBI gene;Acc:110257620]	PC-5p-93122
ENSSSCT00000056972	ssc	ENSSSCG00000017861	ASPA	aspartoacylase [Source:NCBI gene;Acc:100142661]	PC-5p-93122
ENSSSCT00000057132	ssc	ENSSSCG00000016220	DNPEP	aspartyl aminopeptidase [Source:NCBI gene;Acc:100153171]	PC-5p-93122
ENSSSCT00000057252	ssc	ENSSSCG00000006107	PDP1	pyruvate dehyrogenase phosphatase catalytic subunit 1 [Source:NCBI gene;Acc:100153002]	PC-5p-93122
ENSSSCT00000057325	ssc	ENSSSCG00000009223	NUDT9	nudix hydrolase 9 [Source:NCBI gene;Acc:100521385]	PC-5p-93122
ENSSSCT00000057363	ssc	ENSSSCG00000027617	SYNPR	synaptoporin [Source:NCBI gene;Acc:100623290]	PC-5p-93122
ENSSSCT00000057411	ssc	ENSSSCG00000011131	PRKCQ	protein kinase C theta [Source:NCBI gene;Acc:100621326]	PC-5p-93122
ENSSSCT00000057415	ssc	ENSSSCG00000014113	HOMER1	homer scaffold protein 1 [Source:NCBI gene;Acc:100511070]	PC-5p-93122
ENSSSCT00000057419	ssc	ENSSSCG00000033768	LAX1	lymphocyte transmembrane adaptor 1 [Source:NCBI gene;Acc:100511526]	PC-5p-93122
ENSSSCT00000057497	ssc	ENSSSCG00000016606	ASB15	ankyrin repeat and SOCS box containing 15 [Source:NCBI gene;Acc:100513190]	PC-5p-93122
ENSSSCT00000057660	ssc	ENSSSCG00000003690	DLGAP1	DLG associated protein 1 [Source:NCBI gene;Acc:100627012]	PC-5p-93122
ENSSSCT00000057768	ssc	ENSSSCG00000040782	ENSSSCG00000040782	mitochondrial ribosomal protein S21 [Source:NCBI gene;Acc:100620434]	PC-5p-93122
ENSSSCT00000057782	ssc	ENSSSCG00000009128	ENSSSCG00000009128	family with sequence similarity 241 member A [Source:NCBI gene;Acc:102158861]	PC-5p-93122
ENSSSCT00000057864	ssc	ENSSSCG00000038398	CD226	CD226 molecule [Source:NCBI gene;Acc:100517508]	PC-5p-93122
ENSSSCT00000057887	ssc	ENSSSCG00000008787	KLHL5	kelch like family member 5 [Source:NCBI gene;Acc:100739193]	PC-5p-93122
ENSSSCT00000057906	ssc	ENSSSCG00000010545	CPN1	carboxypeptidase N subunit 1 [Source:NCBI gene;Acc:100157984]	PC-5p-93122
ENSSSCT00000057909	ssc	ENSSSCG00000033457	ENSSSCG00000033457	C-C motif chemokine 23 [Source:NCBI gene;Acc:100516039]	PC-5p-93122
ENSSSCT00000057931	ssc	ENSSSCG00000008540	PPP1CB	protein phosphatase 1 catalytic subunit beta [Source:NCBI gene;Acc:397378]	PC-5p-93122
ENSSSCT00000057967	ssc	ENSSSCG00000028010	ABHD3	abhydrolase domain containing 3 [Source:NCBI gene;Acc:100524684]	PC-5p-93122
ENSSSCT00000058040	ssc	ENSSSCG00000011831	APOD	apolipoprotein D [Source:NCBI gene;Acc:100157318]	PC-5p-93122
ENSSSCT00000058260	ssc	ENSSSCG00000034686	FAM19A2	family with sequence similarity 19 member A2, C-C motif chemokine like [Source:NCBI gene;Acc:100622119]	PC-5p-93122
ENSSSCT00000058389	ssc	ENSSSCG00000031435	MRPS14	mitochondrial ribosomal protein S14 [Source:NCBI gene;Acc:100739774]	PC-5p-93122
ENSSSCT00000058393	ssc	ENSSSCG00000033909	ENSSSCG00000033909	GTPase, IMAP family member 1 [Source:NCBI gene;Acc:110257620]	PC-5p-93122
ENSSSCT00000058585	ssc	ENSSSCG00000022161	ZNF251	zinc finger protein 251 [Source:NCBI gene;Acc:100738561]	PC-5p-93122
ENSSSCT00000058614	ssc	ENSSSCG00000021749	MCF2L2	MCF.2 cell line derived transforming sequence-like 2 [Source:NCBI gene;Acc:100624866]	PC-5p-93122
ENSSSCT00000058643	ssc	ENSSSCG00000034139	EYA4	EYA transcriptional coactivator and phosphatase 4 [Source:NCBI gene;Acc:100157256]	PC-5p-93122
ENSSSCT00000058855	ssc	ENSSSCG00000021065	NAA60	N(alpha)-acetyltransferase 60, NatF catalytic subunit [Source:NCBI gene;Acc:100739355]	PC-5p-93122
ENSSSCT00000058879	ssc	ENSSSCG00000031572	MFF	mitochondrial fission factor [Source:NCBI gene;Acc:100513442]	PC-5p-93122
ENSSSCT00000058889	ssc	ENSSSCG00000016157	MYL1	myosin light chain 1 [Source:NCBI gene;Acc:397666]	PC-5p-93122
ENSSSCT00000058950	ssc	ENSSSCG00000033135	VAMP5	vesicle associated membrane protein 5 [Source:NCBI gene;Acc:100628224]	PC-5p-93122
ENSSSCT00000058992	ssc	ENSSSCG00000036703	BRS3	bombesin receptor subtype 3 [Source:NCBI gene;Acc:100621965]	PC-5p-93122
ENSSSCT00000059061	ssc	ENSSSCG00000032852	FAM167A	family with sequence similarity 167 member A [Source:NCBI gene;Acc:102162353]	PC-5p-93122
ENSSSCT00000059072	ssc	ENSSSCG00000016442	AOC1	amine oxidase, copper containing 1 [Source:NCBI gene;Acc:100517436]	PC-5p-93122
ENSSSCT00000059167	ssc	ENSSSCG00000032198	SPOPL	speckle type BTB/POZ protein like [Source:NCBI gene;Acc:100156406]	PC-5p-93122
ENSSSCT00000059199	ssc	ENSSSCG00000008394	FANCL	FA complementation group L [Source:NCBI gene;Acc:100526164]	PC-5p-93122
ENSSSCT00000059221	ssc	ENSSSCG00000025187	TMEM126A	transmembrane protein 126A [Source:NCBI gene;Acc:100627094]	PC-5p-93122
ENSSSCT00000059232	ssc	ENSSSCG00000012583	ACSL4	acyl-CoA synthetase long chain family member 4 [Source:NCBI gene;Acc:448980]	PC-5p-93122
ENSSSCT00000059248	ssc	ENSSSCG00000031456	ARL5B	ADP ribosylation factor like GTPase 5B [Source:NCBI gene;Acc:100627052]	PC-5p-93122
ENSSSCT00000059292	ssc	ENSSSCG00000037985	C6orf203	chromosome 1 C6orf203 homolog [Source:NCBI gene;Acc:100157575]	PC-5p-93122
ENSSSCT00000059309	ssc	ENSSSCG00000003905	RAD54L	RAD54 like [Source:NCBI gene;Acc:100141305]	PC-5p-93122
ENSSSCT00000059364	ssc	ENSSSCG00000040300	RGS13	regulator of G protein signaling 13 [Source:NCBI gene;Acc:106505070]	PC-5p-93122
ENSSSCT00000059409	ssc	ENSSSCG00000034152	MEI4	meiotic double-stranded break formation protein 4 [Source:NCBI gene;Acc:102160249]	PC-5p-93122
ENSSSCT00000059470	ssc	ENSSSCG00000034706	MFAP3	microfibril associated protein 3 [Source:NCBI gene;Acc:100526255]	PC-5p-93122
ENSSSCT00000059659	ssc	ENSSSCG00000006107	PDP1	pyruvate dehyrogenase phosphatase catalytic subunit 1 [Source:NCBI gene;Acc:100153002]	PC-5p-93122
ENSSSCT00000059664	ssc	ENSSSCG00000016118	CYP20A1	neurobeachin like 1 [Source:NCBI gene;Acc:100514254]	PC-5p-93122
ENSSSCT00000059689	ssc	ENSSSCG00000038520	MED20	mediator complex subunit 20 [Source:NCBI gene;Acc:100157502]	PC-5p-93122
ENSSSCT00000059749	ssc	ENSSSCG00000031541	ARL5A	ADP ribosylation factor like GTPase 5A [Source:NCBI gene;Acc:100622814]	PC-5p-93122
ENSSSCT00000059792	ssc	ENSSSCG00000031917	KCNS2	potassium voltage-gated channel modifier subfamily S member 2 [Source:NCBI gene;Acc:100153957]	PC-5p-93122
ENSSSCT00000059932	ssc	ENSSSCG00000033860	ZMAT3	zinc finger matrin-type 3 [Source:NCBI gene;Acc:100621584]	PC-5p-93122
ENSSSCT00000059940	ssc	ENSSSCG00000033562	GJB7	gap junction protein beta 7 [Source:NCBI gene;Acc:100156827]	PC-5p-93122
ENSSSCT00000059995	ssc	ENSSSCG00000026597	SLC38A4	solute carrier family 38 member 4 [Source:NCBI gene;Acc:100286742]	PC-5p-93122
ENSSSCT00000060000	ssc	ENSSSCG00000031799	TMEM139	transmembrane protein 139 [Source:NCBI gene;Acc:100521303]	PC-5p-93122
ENSSSCT00000060095	ssc	ENSSSCG00000026177	SLC25A40	solute carrier family 25 member 40 [Source:NCBI gene;Acc:100621546]	PC-5p-93122
ENSSSCT00000060125	ssc	ENSSSCG00000029776	FAM219B	family with sequence similarity 219 member B [Source:NCBI gene;Acc:100155770]	PC-5p-93122
ENSSSCT00000060210	ssc	ENSSSCG00000024419	ENSSSCG00000024419	RB binding protein 8, endonuclease [Source:NCBI gene;Acc:100621518]	PC-5p-93122
ENSSSCT00000060268	ssc	ENSSSCG00000002349	ACOT4	acyl-coenzyme A thioesterase 4 [Source:NCBI gene;Acc:100158115]	PC-5p-93122
ENSSSCT00000060304	ssc	ENSSSCG00000034581	LRIG2	leucine rich repeats and immunoglobulin like domains 2 [Source:NCBI gene;Acc:100154795]	PC-5p-93122
ENSSSCT00000060345	ssc	ENSSSCG00000036291	ZNF576	zinc finger protein 576 [Source:NCBI gene;Acc:100520198]	PC-5p-93122
ENSSSCT00000060346	ssc	ENSSSCG00000014324	MYOT	myotilin [Source:NCBI gene;Acc:100101550]	PC-5p-93122
ENSSSCT00000060356	ssc	ENSSSCG00000004492	SLC14A1	solute carrier family 14 member 1 (Kidd blood group) [Source:NCBI gene;Acc:100157861]	PC-5p-93122
ENSSSCT00000060382	ssc	ENSSSCG00000034152	MEI4	meiotic double-stranded break formation protein 4 [Source:NCBI gene;Acc:102160249]	PC-5p-93122
ENSSSCT00000060466	ssc	ENSSSCG00000024973	ENSSSCG00000024973	guanylate binding protein 1, interferon-inducible [Source:NCBI gene;Acc:100151938]	PC-5p-93122
ENSSSCT00000060552	ssc	ENSSSCG00000035741	TOR1AIP2	torsin 1A interacting protein 2 [Source:NCBI gene;Acc:100627970]	PC-5p-93122
ENSSSCT00000060603	ssc	ENSSSCG00000010200	CSGALNACT2	chondroitin sulfate N-acetylgalactosaminyltransferase 2 [Source:NCBI gene;Acc:100157878]	PC-5p-93122
ENSSSCT00000060910	ssc	ENSSSCG00000000553	TM7SF3	transmembrane 7 superfamily member 3 [Source:NCBI gene;Acc:100156281]	PC-5p-93122
ENSSSCT00000060946	ssc	ENSSSCG00000008360	CEP68	centrosomal protein 68 [Source:NCBI gene;Acc:100517706]	PC-5p-93122
ENSSSCT00000061178	ssc	ENSSSCG00000038861	TM2D1	TM2 domain containing 1 [Source:NCBI gene;Acc:100523447]	PC-5p-93122
ENSSSCT00000061228	ssc	ENSSSCG00000001750	PAQR8	progestin and adipoQ receptor family member 8 [Source:NCBI gene;Acc:396559]	PC-5p-93122
ENSSSCT00000061264	ssc	ENSSSCG00000013659	DNMT1	DNA methyltransferase 1 [Source:NCBI gene;Acc:606746]	PC-5p-93122
ENSSSCT00000061272	ssc	ENSSSCG00000016406	ESYT2	extended synaptotagmin 2 [Source:NCBI gene;Acc:100737296]	PC-5p-93122
ENSSSCT00000061307	ssc	ENSSSCG00000034706	MFAP3	microfibril associated protein 3 [Source:NCBI gene;Acc:100526255]	PC-5p-93122
ENSSSCT00000061453	ssc	ENSSSCG00000004570	TPM1	tropomyosin 1 [Source:NCBI gene;Acc:100037999]	PC-5p-93122
ENSSSCT00000061471	ssc	ENSSSCG00000021170	FAR1	fatty acyl-CoA reductase 1 [Source:NCBI gene;Acc:100625473]	PC-5p-93122
ENSSSCT00000061474	ssc	ENSSSCG00000032832	TEX36	testis expressed 36 [Source:HGNC Symbol;Acc:HGNC:31653]	PC-5p-93122
ENSSSCT00000061509	ssc	ENSSSCG00000023351	PLA2G4A	phospholipase A2 group IVA [Source:NCBI gene;Acc:100520687]	PC-5p-93122
ENSSSCT00000061570	ssc	ENSSSCG00000015405	ENSSSCG00000015405	CD36 molecule [Source:NCBI gene;Acc:733702]	PC-5p-93122
ENSSSCT00000061659	ssc	ENSSSCG00000010545	CPN1	carboxypeptidase N subunit 1 [Source:NCBI gene;Acc:100157984]	PC-5p-93122
ENSSSCT00000061684	ssc	ENSSSCG00000032488	ZADH2	zinc binding alcohol dehydrogenase domain containing 2 [Source:NCBI gene;Acc:100737192]	PC-5p-93122
ENSSSCT00000061687	ssc	ENSSSCG00000028010	ABHD3	abhydrolase domain containing 3 [Source:NCBI gene;Acc:100524684]	PC-5p-93122
ENSSSCT00000061849	ssc	ENSSSCG00000010606	SLK	STE20 like kinase [Source:NCBI gene;Acc:100156642]	PC-5p-93122
ENSSSCT00000061969	ssc	ENSSSCG00000004687	B2M	beta-2-microglobulin [Source:NCBI gene;Acc:110255236]	PC-5p-93122
ENSSSCT00000061972	ssc	ENSSSCG00000028423	RBBP4	RB binding protein 4, chromatin remodeling factor [Source:NCBI gene;Acc:100620677]	PC-5p-93122
ENSSSCT00000062165	ssc	ENSSSCG00000034827	CHP2	calcineurin like EF-hand protein 2 [Source:NCBI gene;Acc:102163757]	PC-5p-93122
ENSSSCT00000062324	ssc	ENSSSCG00000040860	NMRK2	nicotinamide riboside kinase 2 [Source:NCBI gene;Acc:100624588]	PC-5p-93122
ENSSSCT00000062471	ssc	ENSSSCG00000003470	FAM131C	family with sequence similarity 131 member C [Source:NCBI gene;Acc:100521274]	PC-5p-93122
ENSSSCT00000062663	ssc	ENSSSCG00000004522	ME2	malic enzyme 2 [Source:NCBI gene;Acc:100524659]	PC-5p-93122
ENSSSCT00000062740	ssc	ENSSSCG00000013366	ENSSSCG00000013366	lactate dehydrogenase A [Source:NCBI gene;Acc:407245]	PC-5p-93122
ENSSSCT00000062764	ssc	ENSSSCG00000001977	STXBP6	syntaxin binding protein 6 [Source:NCBI gene;Acc:100514852]	PC-5p-93122
ENSSSCT00000062769	ssc	ENSSSCG00000035747	YIPF4	Yip1 domain family member 4 [Source:NCBI gene;Acc:110260040]	PC-5p-93122
ENSSSCT00000062793	ssc	ENSSSCG00000031723	RAB39A	RAB39A, member RAS oncogene family [Source:NCBI gene;Acc:100525827]	PC-5p-93122
ENSSSCT00000062920	ssc	ENSSSCG00000003708	ANKRD29	ankyrin repeat domain 29 [Source:NCBI gene;Acc:100739254]	PC-5p-93122
ENSSSCT00000063265	ssc	ENSSSCG00000039880	ENSSSCG00000039880	C-type lectin domain family 12 member B [Source:NCBI gene;Acc:100520308]	PC-5p-93122
ENSSSCT00000063336	ssc	ENSSSCG00000011064	ENSSSCG00000011064	acyl-CoA binding domain containing 5 [Source:NCBI gene;Acc:100514676]	PC-5p-93122
ENSSSCT00000063449	ssc	ENSSSCG00000006156	TPD52	tumor protein D52 [Source:NCBI gene;Acc:100151928]	PC-5p-93122
ENSSSCT00000063488	ssc	ENSSSCG00000032053	ST8SIA5	ST8 alpha-N-acetyl-neuraminide alpha-2,8-sialyltransferase 5 [Source:NCBI gene;Acc:100622364]	PC-5p-93122
ENSSSCT00000063536	ssc	ENSSSCG00000016273	HTR2B	5-hydroxytryptamine receptor 2B [Source:NCBI gene;Acc:396837]	PC-5p-93122
ENSSSCT00000063580	ssc	ENSSSCG00000011064	ENSSSCG00000011064	acyl-CoA binding domain containing 5 [Source:NCBI gene;Acc:100514676]	PC-5p-93122
ENSSSCT00000063656	ssc	ENSSSCG00000006382	ENSSSCG00000006382	SLAM family member 6 [Source:NCBI gene;Acc:100156912]	PC-5p-93122
ENSSSCT00000063670	ssc	ENSSSCG00000038558	GOLPH3L	golgi phosphoprotein 3 like [Source:NCBI gene;Acc:100153347]	PC-5p-93122
ENSSSCT00000063680	ssc	ENSSSCG00000017198	ACOX1	acyl-CoA oxidase 1 [Source:NCBI gene;Acc:100113422]	PC-5p-93122
ENSSSCT00000063689	ssc	ENSSSCG00000003875	TTC39A	tetratricopeptide repeat domain 39A [Source:NCBI gene;Acc:100518433]	PC-5p-93122
ENSSSCT00000063798	ssc	ENSSSCG00000006830	ENSSSCG00000006830	proteasome subunit alpha 5 [Source:NCBI gene;Acc:497063]	PC-5p-93122
ENSSSCT00000063803	ssc	ENSSSCG00000024444	DDX59	DEAD-box helicase 59 [Source:NCBI gene;Acc:100621580]	PC-5p-93122
ENSSSCT00000063838	ssc	ENSSSCG00000034692	SH3BP4	SH3 domain binding protein 4 [Source:NCBI gene;Acc:110256943]	PC-5p-93122
ENSSSCT00000063980	ssc	ENSSSCG00000022161	ZNF251	zinc finger protein 251 [Source:NCBI gene;Acc:100738561]	PC-5p-93122
ENSSSCT00000064091	ssc	ENSSSCG00000022521	DPY19L3	dpy-19 like C-mannosyltransferase 3 [Source:NCBI gene;Acc:100621064]	PC-5p-93122
ENSSSCT00000064129	ssc	ENSSSCG00000013978	ZNF672	zinc finger protein 672 [Source:NCBI gene;Acc:100524362]	PC-5p-93122
ENSSSCT00000064278	ssc	ENSSSCG00000014199	WDR36	WD repeat domain 36 [Source:NCBI gene;Acc:100627271]	PC-5p-93122
ENSSSCT00000064449	ssc	ENSSSCG00000016077	HSPD1	heat shock protein family D (Hsp60) member 1 [Source:NCBI gene;Acc:492279]	PC-5p-93122
ENSSSCT00000064600	ssc	ENSSSCG00000006380	ENSSSCG00000006380	signaling lymphocytic activation molecule family member 1 [Source:NCBI gene;Acc:100511325]	PC-5p-93122
ENSSSCT00000064871	ssc	ENSSSCG00000013292	PRR5L	proline rich 5 like [Source:NCBI gene;Acc:100523837]	PC-5p-93122
ENSSSCT00000064947	ssc	ENSSSCG00000012178	ENSSSCG00000012178	eukaryotic translation initiation factor 2 subunit 3 [Source:NCBI gene;Acc:100624149]	PC-5p-93122
ENSSSCT00000064953	ssc	ENSSSCG00000034757	FGF11	fibroblast growth factor 11 [Source:NCBI gene;Acc:100739797]	PC-5p-93122
ENSSSCT00000065012	ssc	ENSSSCG00000011854	LRCH3	leucine rich repeats and calponin homology domain containing 3 [Source:NCBI gene;Acc:100514426]	PC-5p-93122
ENSSSCT00000065037	ssc	ENSSSCG00000004570	TPM1	tropomyosin 1 [Source:NCBI gene;Acc:100037999]	PC-5p-93122
ENSSSCT00000065187	ssc	ENSSSCG00000008794	RHOH	ras homolog family member H [Source:NCBI gene;Acc:100513215]	PC-5p-93122
ENSSSCT00000065212	ssc	ENSSSCG00000037413	KBTBD7	kelch repeat and BTB domain containing 7 [Source:NCBI gene;Acc:100511833]	PC-5p-93122
ENSSSCT00000065307	ssc	ENSSSCG00000024973	ENSSSCG00000024973	guanylate binding protein 1, interferon-inducible [Source:NCBI gene;Acc:100151938]	PC-5p-93122
ENSSSCT00000065337	ssc	ENSSSCG00000021170	FAR1	fatty acyl-CoA reductase 1 [Source:NCBI gene;Acc:100625473]	PC-5p-93122
ENSSSCT00000065415	ssc	ENSSSCG00000009240	PLAC8	placenta specific 8 [Source:NCBI gene;Acc:100525175]	PC-5p-93122
ENSSSCT00000065456	ssc	ENSSSCG00000040798	HOXC5	homeobox C5 [Source:NCBI gene;Acc:100152707]	PC-5p-93122
[truncated: 17,531 more rows]

## Sheet: Sheet1
up
